# Supplementary material for: Regulation of stress tolerance by CREB1 sustains multiple myeloma cell survival
Source: Cell Death Dis. 2026 Jan 16;17(1):46. doi: 10.1038/s41419-025-08246-z (PMC12811356; doi:10.1038/s41419-025-08246-z)
Supplement: Supplementary file 3 — Supplementary Table S1. ChIP-sequencing data of CREB1-promoter binding in H929 cells. [file 41419_2025_8246_MOESM3_ESM.xlsx]

## Sheet: Genes
Gene ID	Gene Name	Chromosome	Gene Start	Gene End	Gene Length	Gene Strand	IntervalCount	Intervals	Interval Dists to Start	Interval Pos	1_H929_CREB1_hg38::1 Present	1_H929_CREB1_hg38::1 AvgPeak	MergedRegCount	Peak Sample	Peak Value	UCSC Link	Altsymbols	Full Description	RNA	Affy Tag	PROT
GeneID:51257	MARCH2	19	8413272	8439017	25745	+	2	1_H929_CREB1_hg38::1::3031, 1_H929_CREB1_hg38::1::3032	-120, 5032	upstream, in gene	1	37	2	1_H929_CREB1_hg38::1	50	Gene MARCH2	MARCH-II, HSPC240, RNF172, MARCH2	membrane associated ring-CH-type finger 2	NM_016496.4, NM_001005415.1, NM_001005416.1, XM_011528046.1, XM_011528047.1, XM_006722763.2		NP_057580.3, NP_001005415.1, NP_001005416.1
GeneID:115123	MARCH3	5	126867714	127032402	164688	-	3	1_H929_CREB1_hg38::1::4949, 1_H929_CREB1_hg38::1::4950, 1_H929_CREB1_hg38::1::4951	147922, 55666, 1778	in gene, in gene, in gene	1	37.333	3	1_H929_CREB1_hg38::1	61	Gene MARCH3	MARCH3, MARCH-III, FLJ20096, MGC48332, RNF173	membrane associated ring-CH-type finger 3	NM_178450.4, XM_011543128.1, XM_011543129.1, XM_011543130.1, XM_011543131.1, XR_948234.1, XM_011543132.1, XM_011543133.1		NP_848545.1
GeneID:54708	MARCH5	10	92291163	92353964	62801	+	1	1_H929_CREB1_hg38::1::843	5	in gene	1	33	1	1_H929_CREB1_hg38::1	33	Gene MARCH5	FLJ20445, RNF153, MITOL, MARCH5, MARCH-V	membrane associated ring-CH-type finger 5	NM_017824.4, XM_011539886.1		NP_060294.1
GeneID:10299	MARCH6	5	10353639	10440388	86749	+	1	1_H929_CREB1_hg38::1::4845	-39	upstream	1	39	1	1_H929_CREB1_hg38::1	39	Gene MARCH6	TEB4, MARCH-VI, RNF176, KIAA0597, DOA10, MARCH6	membrane associated ring-CH-type finger 6	NM_001270660.1, NM_005885.3, NM_001270661.1, XM_011513932.1, XM_011513933.1, XR_925576.1, XM_011513934.1, XR_925577.1, XM_011513935.1, XM_011513936.1, XM_011513937.1		NP_001257589.1, NP_005876.2, NP_001257590.1
GeneID:220972	MARCH8	10	45454585	45594906	140321	-	1	1_H929_CREB1_hg38::1::781	90	in gene	1	29	1	1_H929_CREB1_hg38::1	29	Gene MARCH8	MIR, c-MIR, CMIR, MARCH-VIII, MARCH8, RNF178	membrane associated ring-CH-type finger 8	XM_005271804.1, XR_246519.1, NM_001002266.2, NM_001282866.1, NM_145021.5, XM_006717705.1, XM_006717704.2, XM_011539492.1, XM_011539493.1, XM_011539494.1, XM_011539495.1		XP_005271861.1, NP_001002266.1, NP_001269795.1, NP_659458.2, XP_006717768.1
GeneID:92979	MARCH9	12	57753622	57760410	6788	+	2	1_H929_CREB1_hg38::1::1456, 1_H929_CREB1_hg38::1::1457	-9014, -1110	upstream, upstream	1	127.5	2	1_H929_CREB1_hg38::1	229	Gene MARCH9	FLJ36578, RNF179, MARCH9, MARCH-IX	membrane associated ring-CH-type finger 9	NM_138396.5, XM_011539007.1		NP_612405.2
GeneID:1731	SEPT1	16	30378133	30382850	4717	-	2	1_H929_CREB1_hg38::1::2263, 1_H929_CREB1_hg38::1::2264	11810, 4962	downstream, downstream	1	79.5	2	1_H929_CREB1_hg38::1	86	Gene SEPT1	MGC20394, SEPT1, LARP, SEP1, DIFF6, PNUTL3	septin 1	NM_052838.4		NP_443070.5
GeneID:4735	SEPT2	2	241315187	241354027	38840	+	1	1_H929_CREB1_hg38::1::3872	685	in gene	1	39	1	1_H929_CREB1_hg38::1	39	Gene SEPT2	Pnutl3, SEPT2, NEDD5, DIFF6, KIAA0158, hNedd5	septin 2	XM_005247011.1, XM_005247012.1, XM_005247013.1, NM_001008492.2, NM_001008491.2, NM_006155.2, NM_004404.4, NM_001282972.1, NM_001282973.1, XM_006712547.1, XM_006712548.1, XM_006712549.1, XM_011511231.1, XM_011511232.1, XM_011511233.1, XM_011511234.1, XM_01		XP_005247068.1, XP_005247069.1, XP_005247070.1, NP_001008492.1, NP_001008491.1, NP_004395.1, NP_006146.1, NP_001269901.1, NP_001269902.1, XP_006712610.1, XP_006712611.1, XP_006712612.1
GeneID:5414	SEPT4	17	58520250	58540818	20568	-	1	1_H929_CREB1_hg38::1::2707	22674	downstream	1	78	1	1_H929_CREB1_hg38::1	78	Gene SEPT4	SEPT4, H5, hCDCREL-2, BRADEION, SEP4, ARTS, hucep-7, MART, CE5B3, PNUTL2	septin 4	NM_001198713.1, NM_001256782.1, NM_001256822.1, NM_004574.4, NM_080415.3, NM_080416.3, NR_037155.2, NR_104196.1, NR_104197.1, XM_006721949.1, XM_006721951.1, XM_006721952.1, XM_006721954.1, XM_006721955.1, XM_011524910.1, XM_011524911.1, XM_006721950.2, X		NP_001185642.1, NP_001243711.1, NP_001243751.1, NP_004565.1, NP_536340.1, NP_536341.1, XP_006722012.1, XP_006722014.1, XP_006722015.1, XP_006722017.1, XP_006722018.1
GeneID:5413	SEPT5	22	19714464	19723322	8858	+	3	1_H929_CREB1_hg38::1::4158, 1_H929_CREB1_hg38::1::4159, 1_H929_CREB1_hg38::1::4160	3552, 8928, 9632	in gene, downstream, downstream	1	46.333	3	1_H929_CREB1_hg38::1	67	Gene SEPT5	H5, CDCREL-1, SEPT5, CDCREL1, PNUTL1, CDCREL, HCDCREL-1	septin 5	NM_002688.5, NM_001009939.2		NP_002679.2, NP_001009939.1
GeneID:23157	SEPT6	X	119615724	119693370	77646	-	1	1_H929_CREB1_hg38::1::6409	58	in gene	1	28	1	1_H929_CREB1_hg38::1	28	Gene SEPT6	KIAA0128, SEPT2, SEP2, SEPT6, MGC20339, MGC16619	septin 6	NM_015129.5, NM_145800.3, NM_145802.3, NM_145799.3, XM_006724748.1, XM_006724750.1, XM_011531317.1, XM_005262400.2, XM_011531318.1, XR_938548.1		NP_055944.2, NP_665799.1, NP_665801.1, NP_665798.1, XP_006724811.1, XP_006724813.1
GeneID:989	SEPT7	7	35800986	35915763	114777	+	1	1_H929_CREB1_hg38::1::5584	-170	upstream	1	41	1	1_H929_CREB1_hg38::1	41	Gene SEPT7	CDC10, CDC3, SEPT7, Nbla02942, NBLA02942, DKFZp686M10191, SEPT7A	septin 7	NM_001011553.3, NM_001242956.1, NM_001788.5, XM_011515656.1, XM_011515657.1, XM_011515658.1, XM_011515659.1, XM_011515660.1, XM_006715806.2, XM_011515661.1, XM_011515662.1, XM_011515663.1		NP_001011553.2, NP_001229885.1, NP_001779.3
GeneID:10801	SEPT9	17	77281410	77500596	219186	+	1	1_H929_CREB1_hg38::1::2775	39614	in gene	1	37	1	1_H929_CREB1_hg38::1	37	Gene SEPT9	SINT1, FLJ75490, NAPB, MSF1, PNUTL4, SEPT9, MSF, KIAA0991, AF17q25, SeptD1	septin 9	NM_006640.4, NM_001113491.1, NM_001113492.1, NM_001113493.1, NM_001113494.1, NM_001113495.1, NM_001113496.1, XM_005256962.1, XM_006721644.1, NM_001293695.1, NM_001293696.1, NM_001293697.1, NM_001293698.1, XM_011524204.1, XM_011524205.1, XM_011524206.1, XM		NP_006631.2, NP_001106963.1, NP_001106964.1, NP_001106965.1, NP_001106966.1, NP_001106967.1, NP_001106968.1, XP_005257019.1, XP_006721707.1, NP_001280624.1, NP_001280625.1, NP_001280626.1, NP_001280627.1
GeneID:195827	AAED1	9	96641251	96655323	14072	-	1	1_H929_CREB1_hg38::1::6163	443	in gene	1	27	1	1_H929_CREB1_hg38::1	27	Gene AAED1	C9orf21, AAED1	AhpC/TSA antioxidant enzyme domain containing 1	NM_153698.1, XM_005251783.3, XM_005251784.3		NP_714542.1
GeneID:79719	AAGAB	15	67200675	67255198	54523	-	1	1_H929_CREB1_hg38::1::2020	526	in gene	1	34	1	1_H929_CREB1_hg38::1	34	Gene AAGAB	p34, AAGAB, DKFZp686G08119, FLJ11506, DKFZp667D2317, PPKP1, PPKP1A, KPPP1	alpha- and gamma-adaptin binding protein	NM_001271885.1, NM_024666.4, NM_001271886.1, XM_011522020.1, XM_005254664.2, XM_006720683.2		NP_001258814.1, NP_078942.3, NP_001258815.1
GeneID:14	AAMP	2	218264129	218270209	6080	-	1	1_H929_CREB1_hg38::1::3826	-63	upstream	1	35	1	1_H929_CREB1_hg38::1	35	Gene AAMP	AAMP	angio associated migratory cell protein	NM_001302545.1, NM_001087.4		NP_001289474.1, NP_001078.2
GeneID:15	AANAT	17	76452853	76470790	17937	+	1	1_H929_CREB1_hg38::1::2767	363	in gene	1	54	1	1_H929_CREB1_hg38::1	54	Gene AANAT	SNAT, DSPS, AANAT		NM_001088.2, NM_001166579.1, NR_110548.1, XM_011524415.1, XM_011524416.1, XM_011524417.1, XM_011524418.1, XM_011524419.1, XM_011524420.1, XM_011524421.1, XM_011524422.1, XM_011524423.1		NP_001079.1, NP_001160051.1
GeneID:25980	AAR2	20	36236417	36256941	20524	+	1	1_H929_CREB1_hg38::1::3954	-65	upstream	1	22	1	1_H929_CREB1_hg38::1	22	Gene AAR2	AAR2, CGI-23, C20orf4, bA234K24.2, DKFZp564N1363	AAR2 splicing factor homolog	NM_001271874.1, NM_015511.4, XM_006723770.2, XM_011528762.1, XM_011528763.1		NP_001258803.1, NP_056326.2
GeneID:16	AARS	16	70252295	70289550	37255	-	2	1_H929_CREB1_hg38::1::2362, 1_H929_CREB1_hg38::1::2363	14, -9618	in gene, upstream	1	62.5	2	1_H929_CREB1_hg38::1	73	Gene AARS	CMT2N, AARS, EIEE29		NM_001605.2, XR_933220.1		NP_001596.2
GeneID:57505	AARS2	6	44297826	44313358	15532	-	1	1_H929_CREB1_hg38::1::5321	62	in gene	1	37	1	1_H929_CREB1_hg38::1	37	Gene AARS2	AARSL, KIAA1270, MTALARS, AARS2, LKENP, bA444E17.1, MT-ALARS, COXPD8		NM_020745.3, XM_011514764.1, XM_005249245.2, XR_241907.2		NP_065796.1
GeneID:80755	AARSD1	17	42950526	42964498	13972	-	1	1_H929_CREB1_hg38::1::2624	50	in gene	1	56	1	1_H929_CREB1_hg38::1	56	Gene AARSD1	AARSD1, MGC2744	alanyl-tRNA synthetase domain containing 1	NM_001261434.1		NP_001248363.1
GeneID:132949	AASDH	4	56337687	56389418	51731	-	1	1_H929_CREB1_hg38::1::4709	1930	in gene	1	215	1	1_H929_CREB1_hg38::1	215	Gene AASDH	ACSF4, NRPS998, LYS2, NRPS1098, AASDH	aminoadipate-semialdehyde dehydrogenase	NM_001286670.1, NM_181806.3, NM_001286668.1, NM_001286672.1, NM_001286671.1, NM_001286669.1, XM_005265721.2, XM_011534373.1, XM_005265724.3, XM_005265726.3, XM_005265727.2		NP_001273599.1, NP_861522.2, NP_001273597.1, NP_001273601.1, NP_001273600.1, NP_001273598.1
GeneID:60496	AASDHPPT	11	106077565	106098692	21127	+	2	1_H929_CREB1_hg38::1::1233, 1_H929_CREB1_hg38::1::1234	-109, 467	upstream, in gene	1	28	2	1_H929_CREB1_hg38::1	37	Gene AASDHPPT	AASDHPPT, CGI-80, LYS2, AASD-PPT, LYS5, DKFZp566E2346, ACPS	aminoadipate-semialdehyde dehydrogenase-phosphopantetheinyl transferase	NM_015423.2		NP_056238.2
GeneID:10157	AASS	7	122073544	122144290	70746	-	1	1_H929_CREB1_hg38::1::5753	2	in gene	1	27	1	1_H929_CREB1_hg38::1	27	Gene AASS	AASS, LKRSDH, LORSDH, LKR/SDH	aminoadipate-semialdehyde synthase	NM_005763.3, XR_242221.1, XM_011515725.1, XM_011515726.1, XR_242220.2, XR_927326.1		NP_005754.2
GeneID:26574	AATF	17	36948875	37056871	107996	+	1	1_H929_CREB1_hg38::1::2588	-107	upstream	1	40	1	1_H929_CREB1_hg38::1	40	Gene AATF	DED, BFR2, CHE1, CHE-1, AATF	apoptosis antagonizing transcription factor	NM_012138.3, XM_011524611.1, XR_934439.1, XM_011546799.1, XR_951958.1		NP_036270.1
GeneID:9625	AATK	17	81117295	81166072	48777	-	1	1_H929_CREB1_hg38::1::2794	46264	in gene	1	172	1	1_H929_CREB1_hg38::1	172	Gene AATK	AATYK, KIAA0641, AATYK1, AATK, LMR1, p35BP, LMTK1, PPP1R77	apoptosis-associated tyrosine kinase	NM_001080395.2, NM_004920.2, XM_006722195.1, XM_006722196.1, XM_011525509.1, XM_006722193.2, XM_006722194.2, XM_011525510.1, XM_006722197.2, XM_011525511.1, XM_011525512.1, XR_934622.1, XM_005257855.2		NP_001073864.2, NP_004911.2, XP_006722258.1, XP_006722259.1
GeneID:21	ABCA3	16	2275878	2340746	64868	-	2	1_H929_CREB1_hg38::1::2140, 1_H929_CREB1_hg38::1::2141	72618, -310	downstream, upstream	1	143	2	1_H929_CREB1_hg38::1	244	Gene ABCA3	ABC-C, MGC72201, ABCA3, ABC3, EST111653, MGC166979, SMDP3, LBM180	ATP binding cassette subfamily A member 3	NM_001089.2		NP_001080.2
GeneID:23460	ABCA6	17	69078089	69141992	63903	-	1	1_H929_CREB1_hg38::1::2745	38312	in gene	1	30	1	1_H929_CREB1_hg38::1	30	Gene ABCA6	ABCA6, EST155051, FLJ43498	ATP binding cassette subfamily A member 6	NM_080284.2, XM_006721791.2, XM_011524573.1, XM_011524574.1, XM_006721793.2		NP_525023.2
GeneID:10347	ABCA7	19	1040103	1065572	25469	+	2	1_H929_CREB1_hg38::1::2913, 1_H929_CREB1_hg38::1::2914	1001, 2249	in gene, in gene	1	57	2	1_H929_CREB1_hg38::1	81	Gene ABCA7	ABCX, ABCA7, FLJ40025, ABCA-SSN	ATP binding cassette subfamily A member 7	NM_019112.3, XM_006722616.1, XM_011527628.1, XM_011527629.1, XM_011527630.1, XM_011527631.1, XM_011527632.1, XR_936148.1, XR_936149.1, XR_936150.1, XM_006722617.2, XM_011527633.1, XR_936151.1, XR_936152.1, XR_936153.1, XR_936154.1, XM_011527634.1, XM_0115		NP_061985.2, XP_006722679.1
GeneID:5243	ABCB1	7	87503863	87713323	209460	-	2	1_H929_CREB1_hg38::1::5665, 1_H929_CREB1_hg38::1::5666	167403, 138571	in gene, in gene	1	17.5	2	1_H929_CREB1_hg38::1	18	Gene ABCB1	ABCB1, MGC163296, CLCS, CD243, PGY1, MDR1, ABC20, GP170, P-GP	ATP binding cassette subfamily B member 1	NM_000927.4		NP_000918.2
GeneID:23456	ABCB10	1	229516582	229558695	42113	-	2	1_H929_CREB1_hg38::1::650, 1_H929_CREB1_hg38::1::651	50375, -441	downstream, upstream	1	102.5	2	1_H929_CREB1_hg38::1	173	Gene ABCB10	MTABC2, EST20237, ABCB10, M-ABC2	ATP binding cassette subfamily B member 10	NM_012089.2, XM_011544135.1, XM_011544136.1		NP_036221.2
GeneID:11194	ABCB8	7	151028422	151047782	19360	+	2	1_H929_CREB1_hg38::1::5821, 1_H929_CREB1_hg38::1::5822	282, 27973	in gene, downstream	1	45.5	2	1_H929_CREB1_hg38::1	60	Gene ABCB8	ABCB8, EST328128, MABC1, M-ABC1	ATP binding cassette subfamily B member 8	NM_001282291.1, NM_007188.4, NM_001282292.1, NM_001282293.1		NP_001269220.1, NP_009119.2, NP_001269221.1, NP_001269222.1
GeneID:89845	ABCC10	6	43427546	43451980	24434	+	1	1_H929_CREB1_hg38::1::5313	-122	upstream	1	31	1	1_H929_CREB1_hg38::1	31	Gene ABCC10	EST182763, MRP7, ABCC10, SIMRP7	ATP binding cassette subfamily C member 10	NM_033450.2, NM_001198934.1, XM_011514974.1, XR_926334.1, XM_011514975.1, XM_011514976.1, XM_011514977.1, XM_011514978.1, XM_011514979.1, XM_011514980.1, XM_011514981.1, XM_011514982.1, XM_011514983.1, XM_011514984.1, XR_926335.1, XM_011514985.1, XM_01151		NP_258261.2, NP_001185863.1
GeneID:85320	ABCC11	16	48166910	48235177	68267	-	1	1_H929_CREB1_hg38::1::2310	-9111	upstream	1	71	1	1_H929_CREB1_hg38::1	71	Gene ABCC11	MRP8, WW, ABCC11, EWWD	ATP binding cassette subfamily C member 11	NM_033151.3, NM_032583.3, NM_145186.2, XM_011523396.1, XM_011523397.1, XM_011523398.1		NP_149163.2, NP_115972.2, NP_660187.1
GeneID:10257	ABCC4	13	95019829	95301446	281617	-	2	1_H929_CREB1_hg38::1::1698, 1_H929_CREB1_hg38::1::1699	30230, -170	in gene, upstream	1	17.5	2	1_H929_CREB1_hg38::1	18	Gene ABCC4	EST170205, ABCC4, MOAT-B, MOATB, MRP4	ATP binding cassette subfamily C member 4	XM_006719914.1, NM_005845.4, NM_001105515.2, NM_001301830.1, NM_001301829.1, XM_005254025.2, XM_011521047.1		XP_006719977.1, NP_005836.2, NP_001098985.1, NP_001288759.1, NP_001288758.1
GeneID:10057	ABCC5	3	183919934	184018010	98076	-	2	1_H929_CREB1_hg38::1::4605, 1_H929_CREB1_hg38::1::4606	2202, -102	in gene, upstream	1	30.5	2	1_H929_CREB1_hg38::1	35	Gene ABCC5	MOATC, ABCC5, MRP5, DKFZp686C1782, EST277145, SMRP, MOAT-C, ABC33, pABC11	ATP binding cassette subfamily C member 5	NM_005688.2, NM_001023587.1, XM_005247058.3, XM_005247059.3, XM_011512314.1, XM_011512315.1, XM_011512316.1		NP_005679.2, NP_001018881.1
GeneID:100873982	ABCC5-AS1	3	184006338	184011419	5081	+	2	1_H929_CREB1_hg38::1::4605, 1_H929_CREB1_hg38::1::4606	9470, 11774	downstream, downstream	1	30.5	2	1_H929_CREB1_hg38::1	35	Gene ABCC5-AS1	RP11-315J22.3, ABCC5-AS1	ABCC5 antisense RNA 1	NR_046570.1
GeneID:6059	ABCE1	4	145098004	145129524	31520	+	1	1_H929_CREB1_hg38::1::4795	156	in gene	1	85	1	1_H929_CREB1_hg38::1	85	Gene ABCE1	RNASEL1, ABC38, RNS4I, RLI, ABCE1, RNASELI, OABP	ATP binding cassette subfamily E member 1	NM_002940.2, NM_001040876.1		NP_002931.2, NP_001035809.1
GeneID:23	ABCF1	6	30571393	30591532	20139	+	1	1_H929_CREB1_hg38::1::5211	-129	upstream	1	63	1	1_H929_CREB1_hg38::1	63	Gene ABCF1	ABC27, ABC50, ABCF1	ATP binding cassette subfamily F member 1	NM_001025091.1, NM_001090.2		NP_001020262.1, NP_001081.1
GeneID:10061	ABCF2	7	151207830	151227374	19544	-	1	1_H929_CREB1_hg38::1::5826	46	in gene	1	184	1	1_H929_CREB1_hg38::1	184	Gene ABCF2	ABC28, EST133090, M-ABC1, DKFZp586K1823, HUSSY-18, ABCF2, HUSSY18	ATP binding cassette subfamily F member 2	NM_007189.2, NM_005692.4, XM_005249931.2, XM_006715824.2		NP_009120.1, NP_005683.2, XP_005249988.1
GeneID:64137	ABCG4	11	119149040	119162666	13626	+	1	1_H929_CREB1_hg38::1::1275	19600	downstream	1	34	1	1_H929_CREB1_hg38::1	34	Gene ABCG4	ABCG4, WHITE2	ATP binding cassette subfamily G member 4	NM_022169.4, NM_001142505.1, XM_011542952.1		NP_071452.2, NP_001135977.1
GeneID:84696	ABHD1	2	27123780	27130991	7211	+	1	1_H929_CREB1_hg38::1::3512	10844	downstream	1	27	1	1_H929_CREB1_hg38::1	27	Gene ABHD1	LABH1, ABHD1, FLJ36128	abhydrolase domain containing 1	NM_032604.3, XM_011533135.1, XM_011533136.1, XM_011533137.1, XM_011533138.1		NP_115993.3
GeneID:25864	ABHD14A	3	51975026	51981200	6174	+	1	1_H929_CREB1_hg38::1::4426	8302	downstream	1	24	1	1_H929_CREB1_hg38::1	24	Gene ABHD14A	FLJ60467, DORZ1, ABHD14A, DKFZp564O243, FLJ60317	abhydrolase domain containing 14A	NM_015407.4		NP_056222.2
GeneID:100526760	ABHD14A-ACY1	3	51975026	51989202	14176	+	1	1_H929_CREB1_hg38::1::4426	8302	in gene	1	24	1	1_H929_CREB1_hg38::1	24	Gene ABHD14A-ACY1	FLJ60467, FLJ60317, ABHD14A-ACY1	ABHD14A-ACY1 readthrough	NR_037192.1
GeneID:84836	ABHD14B	3	51968510	51974630	6120	-	1	1_H929_CREB1_hg38::1::4426	-8698	upstream	1	24	1	1_H929_CREB1_hg38::1	24	Gene ABHD14B	ABHD14B, MGC15429, HEL-S-299, CIB	abhydrolase domain containing 14B	NM_032750.2, NM_001146314.1, NM_001254753.1, XM_011534162.1		NP_116139.1, NP_001139786.1, NP_001241682.1
GeneID:7920	ABHD16A	6	31686949	31703360	16411	-	2	1_H929_CREB1_hg38::1::5230, 1_H929_CREB1_hg38::1::5231	26272, 64	downstream, in gene	1	63	2	1_H929_CREB1_hg38::1	101	Gene ABHD16A	PP199, BAT5, NG26, D6S82E, ABHD16A	abhydrolase domain containing 16A	NM_001177515.1, NM_021160.2, NR_033488.1, NR_033489.1		NP_001170986.1, NP_066983.1
GeneID:140701	ABHD16B	20	63861213	63862988	1775	+	1	1_H929_CREB1_hg38::1::4044	4003	downstream	1	72	1	1_H929_CREB1_hg38::1	72	Gene ABHD16B	dJ591C20.1, ABHD16B, MGC42974, C20orf135	abhydrolase domain containing 16B	NM_080622.3		NP_542189.1
GeneID:81926	ABHD17A	19	1876976	1885519	8543	-	2	1_H929_CREB1_hg38::1::2936, 1_H929_CREB1_hg38::1::2937	9359, -49	downstream, upstream	1	46	2	1_H929_CREB1_hg38::1	55	Gene ABHD17A	MGC5244, C19orf27, FAM108A1, ABHD17A	abhydrolase domain containing 17A	NM_031213.3, NM_001130111.1, XM_011528337.1, XM_011528338.1		NP_112490.3, NP_001123583.1
GeneID:11057	ABHD2	15	89088150	89202360	114210	+	1	1_H929_CREB1_hg38::1::2074	138	in gene	1	48	1	1_H929_CREB1_hg38::1	48	Gene ABHD2	ABHD2, PHPS1-2, MGC111112, LABH2, HS1-2, MGC26249	abhydrolase domain containing 2	NM_152924.4, NM_007011.7, XM_005254832.1, XM_005254833.1, XM_011521165.1		NP_690888.1, NP_008942.3, XP_005254889.1, XP_005254890.1
GeneID:79575	ABHD8	19	17292131	17303473	11342	-	3	1_H929_CREB1_hg38::1::3141, 1_H929_CREB1_hg38::1::3142, 1_H929_CREB1_hg38::1::3143	113, -5967, -6639	in gene, upstream, upstream	1	43.333	3	1_H929_CREB1_hg38::1	52	Gene ABHD8	FLJ11743, MGC2512, ABHD8, MGC14280	abhydrolase domain containing 8	NM_024527.4		NP_078803.4
GeneID:51225	ABI3	17	49210227	49223225	12998	+	1	1_H929_CREB1_hg38::1::2679	20637	downstream	1	23	1	1_H929_CREB1_hg38::1	23	Gene ABI3	SSH3BP3, NESH, ABI3	ABI family member 3	NM_016428.2, NM_001135186.1, XM_005257429.2, XM_011524873.1		NP_057512.1, NP_001128658.1, XP_005257486.1
GeneID:25	ABL1	9	130713881	130887675	173794	+	1	1_H929_CREB1_hg38::1::6273	132199	in gene	1	64	1	1_H929_CREB1_hg38::1	64	Gene ABL1	c-ABL1, bcr/abl, JTK7, c-ABL, ABL1, p150, v-abl, ABL	ABL proto-oncogene 1, non-receptor tyrosine kinase	NM_007313.2, NM_005157.5		NP_009297.2, NP_005148.2
GeneID:84448	ABLIM2	4	7965310	8158832	193522	-	1	1_H929_CREB1_hg38::1::4672	12496	in gene	1	24	1	1_H929_CREB1_hg38::1	24	Gene ABLIM2	MGC141918, FLJ39684, KIAA1808, DKFZp761F129, FLJ26534, ABLIM2	actin binding LIM protein family member 2	NM_001130083.1, NM_001130084.1, NM_001130085.1, NM_001130086.1, NM_001130087.1, NM_032432.4, NM_001130088.1, NM_001286688.1, XM_011513577.1, XM_011513578.1, XM_011513579.1, XM_011513580.1, XM_011513581.1, XM_011513582.1, XM_011513583.1, XM_005248014.3, XM		NP_001123555.1, NP_001123556.1, NP_001123557.1, NP_001123558.1, NP_001123559.1, NP_115808.3, NP_001123560.1, NP_001273617.1
GeneID:29	ABR	17	1003518	1187322	183804	-	1	1_H929_CREB1_hg38::1::2455	190330	downstream	1	90	1	1_H929_CREB1_hg38::1	90	Gene ABR	ABR, FLJ45954, MDB	active BCR-related	NM_001092.4, NM_001159746.2, NM_021962.4, NM_001256847.2, NM_001282149.1, XR_934017.1, XR_934018.1, XR_934019.1, XM_011523810.1, XM_011523811.1, XM_011523812.1, XM_011523813.1, XM_011523814.1, XM_011523815.1, XM_011546765.1, XM_011546766.1, XM_011546767.1		NP_001083.2, NP_001153218.1, NP_068781.2, NP_001243776.1, NP_001269078.1
GeneID:29777	ABT1	6	26596943	26600050	3107	+	1	1_H929_CREB1_hg38::1::5155	-47	upstream	1	99	1	1_H929_CREB1_hg38::1	99	Gene ABT1	ABT1, hABT1	activator of basal transcription 1	NM_013375.3		NP_037507.1
GeneID:31	ACACA	17	37084992	37406822	321830	-	1	1_H929_CREB1_hg38::1::2589	47526	in gene	1	26	1	1_H929_CREB1_hg38::1	26	Gene ACACA	ACC, ACAC, ACC1, ACACAD, ACACA, ACCA	acetyl-CoA carboxylase alpha	NM_198837.1, NM_198838.1, XM_006721853.1, XM_006725320.1, NM_198839.2, NM_198834.2, NM_198836.2, XM_011524701.1, XM_011524702.1, XM_011524703.1, XM_005257267.3, XM_011524704.1, XR_934449.1, XM_011546805.1, XM_011546806.1, XM_011546807.1, XM_011546808.1, X		NP_942134.1, NP_942135.1, XP_006721916.1, XP_006725383.1, NP_942136.1, NP_942131.1, NP_942133.1
GeneID:32	ACACB	12	109111184	109268226	157042	+	1	1_H929_CREB1_hg38::1::1532	144	in gene	1	16	1	1_H929_CREB1_hg38::1	16	Gene ACACB	ACACB, ACC2, ACCB, HACC275	acetyl-CoA carboxylase beta	NM_001093.3, XM_011538259.1, XM_011538260.1, XM_006719365.2, XM_011538261.1, XM_005253876.3, XM_011538262.1, XM_011538263.1, XM_006719367.2, XM_011538264.1, XR_944530.1, XR_944531.1, XR_944532.1, XR_944533.1, XM_011538265.1		NP_001084.3
GeneID:27034	ACAD8	11	134253537	134265944	12407	+	1	1_H929_CREB1_hg38::1::1305	-129	upstream	1	23	1	1_H929_CREB1_hg38::1	23	Gene ACAD8	ACAD-8, ARC42, FLJ22590, ACAD8	acyl-CoA dehydrogenase family member 8	NM_014384.2, XR_947819.1, XM_011542750.1, XM_005271501.2, XR_947820.1, XR_947821.1, XR_947822.1, XR_947823.1, XM_005271505.2		NP_055199.1
GeneID:28976	ACAD9	3	128879490	128913114	33624	+	1	1_H929_CREB1_hg38::1::4515	94	in gene	1	186	1	1_H929_CREB1_hg38::1	186	Gene ACAD9	ACAD9, NPD002, MGC14452, ACAD-9, FLJ23533	acyl-CoA dehydrogenase family member 9	NM_014049.4, NR_033426.1, XR_427367.1, XM_011512742.1		NP_054768.2
GeneID:23527	ACAP2	3	195274736	195443176	168440	-	2	1_H929_CREB1_hg38::1::4630, 1_H929_CREB1_hg38::1::4631	171688, -24	downstream, upstream	1	53	2	1_H929_CREB1_hg38::1	81	Gene ACAP2	ACAP2, CENTB2, CNT-B2, KIAA0041	ArfGAP with coiled-coil, ankyrin repeat and PH domains 2	NM_012287.5, XM_011512602.1, XM_011512603.1, XM_006713557.2, XM_011512604.1, XM_011512605.1, XM_011512606.1		NP_036419.3
GeneID:116983	ACAP3	1	1292384	1307925	15541	-	1	1_H929_CREB1_hg38::1::9	-384	upstream	1	26	1	1_H929_CREB1_hg38::1	26	Gene ACAP3	ACAP3, KIAA1716, CENTB5	ArfGAP with coiled-coil, ankyrin repeat and PH domains 3	NM_030649.2, XM_011540606.1, XM_011540607.1, XM_011540608.1, XM_011540609.1, XM_005244715.2, XM_005244717.3		NP_085152.2
GeneID:39	ACAT2	6	159761957	159779112	17155	+	1	1_H929_CREB1_hg38::1::5452	347	in gene	1	38	1	1_H929_CREB1_hg38::1	38	Gene ACAT2	ACAT2		NM_005891.2, NM_001303253.1		NP_005882.2, NP_001290182.1
GeneID:64746	ACBD3	1	226144679	226186722	42043	-	1	1_H929_CREB1_hg38::1::631	66	in gene	1	26	1	1_H929_CREB1_hg38::1	26	Gene ACBD3	GOLPH1, PAP7, GCP60, ACBD3, GOCAP1	acyl-CoA binding domain containing 3	NM_022735.3		NP_073572.2
GeneID:79777	ACBD4	17	45132600	45144181	11581	+	5	1_H929_CREB1_hg38::1::2650, 1_H929_CREB1_hg38::1::2651, 1_H929_CREB1_hg38::1::2652, 1_H929_CREB1_hg38::1::2653, 1_H929_CREB1_hg38::1::2654	424, 3005, 15336, 16168, 19464	in gene, in gene, downstream, downstream, downstream	1	56.4	5	1_H929_CREB1_hg38::1	109	Gene ACBD4	HMFT0700, FLJ13322, FLJ90623, ACBD4	acyl-CoA binding domain containing 4	NM_001135704.1, NM_024722.2, NM_001135705.1, NM_001135706.1, NM_001135707.1, XM_005257673.1, XM_005257674.1, XM_005257677.1, XM_006722085.1, XM_006722088.1, XM_006722089.1, XM_006722090.1, XM_011525255.1, XM_011525256.1, XM_006722087.2, XM_011525257.1, XM		NP_001129176.1, NP_078998.1, NP_001129177.1, NP_001129178.1, NP_001129179.1, XP_005257730.1, XP_005257731.1, XP_005257734.1, XP_006722148.1, XP_006722151.1, XP_006722152.1, XP_006722153.1
GeneID:84680	ACCS	11	44066179	44084237	18058	+	1	1_H929_CREB1_hg38::1::1018	-19	upstream	1	45	1	1_H929_CREB1_hg38::1	45	Gene ACCS	ACS, PHACS, ACCS	1-aminocyclopropane-1-carboxylate synthase homolog (inactive)	NM_032592.3, NM_001127219.1, XM_005253170.2, XM_011520406.1, XR_930915.1, XR_930916.1, XM_011520407.1, XM_005253172.2, XM_006718348.2, XM_011520408.1, XM_011520409.1, XM_011520410.1		NP_115981.1, NP_001120691.1
GeneID:390110	ACCSL	11	43921084	44060307	139223	+	2	1_H929_CREB1_hg38::1::1017, 1_H929_CREB1_hg38::1::1018	-188, 145076	upstream, downstream	1	36.5	2	1_H929_CREB1_hg38::1	45	Gene ACCSL	ACCSL	1-aminocyclopropane-1-carboxylate synthase (inactive)-like	NM_001031854.2, XM_011520093.1		NP_001027025.2
GeneID:65057	ACD	16	67657512	67660815	3303	-	1	1_H929_CREB1_hg38::1::2346	-17	upstream	1	84	1	1_H929_CREB1_hg38::1	84	Gene ACD	PIP1, PTOP, ACD, TINT1, TPP1	adrenocortical dysplasia homolog (mouse)	NM_001082486.1, NM_022914.2, NM_001082487.1, XM_005256115.2, XR_429727.2, XR_429728.2		NP_001075955.1, NP_075065.2, NP_001075956.1
GeneID:125981	ACER1	19	6306142	6353444	47302	-	1	1_H929_CREB1_hg38::1::3003	-8156	upstream	1	42	1	1_H929_CREB1_hg38::1	42	Gene ACER1	ACER1, MGC138327, MGC138329, ASAH3, ALKCDase1	alkaline ceramidase 1	NM_133492.2, XM_011527673.1		NP_597999.1
GeneID:43	ACHE	7	100889994	100896686	6692	-	2	1_H929_CREB1_hg38::1::5714, 1_H929_CREB1_hg38::1::5715	78, -1266	in gene, upstream	1	34.5	2	1_H929_CREB1_hg38::1	39	Gene ACHE	ACEE, ACHE, N-ACHE, YT, ARACHE	acetylcholinesterase (Yt blood group)	NM_015831.2, NM_001282449.1, NM_001302621.1, NM_001302622.1, NM_000665.4, XM_011516225.1, XM_011516226.1, XM_011516227.1, XM_006715995.2, XM_011516228.1, XM_011516229.1, XR_927464.1, XR_927465.1		NP_056646.1, NP_001269378.1, NP_001289550.1, NP_001289551.1, NP_000656.1
GeneID:1238	ACKR2	3	42809472	42867283	57811	+	1	1_H929_CREB1_hg38::1::4373	-4896	upstream	1	30	1	1_H929_CREB1_hg38::1	30	Gene ACKR2	ACKR2, CMKBR9, D6, CCR9, MGC138250, CCBP2, CCR10, MGC126678, hD6	atypical chemokine receptor 2	NM_001296.4		NP_001287.2
GeneID:47	ACLY	17	41866916	41930542	63626	-	1	1_H929_CREB1_hg38::1::2613	11486	in gene	1	19	1	1_H929_CREB1_hg38::1	19	Gene ACLY	CLATP, ACL, ACLY, ATPCL	ATP citrate lyase	NM_001096.2, NM_198830.1, XM_005257395.1, NM_001303274.1, NM_001303275.1		NP_001087.2, NP_942127.1, XP_005257452.1, NP_001290203.1, NP_001290204.1
GeneID:50	ACO2	22	41469125	41528989	59864	+	1	1_H929_CREB1_hg38::1::4264	-5	upstream	1	117	1	1_H929_CREB1_hg38::1	117	Gene ACO2	OPA9, ACONM, ACO2, MGC20605, MGC33908, ICRD, OCA8, HEL-S-284	aconitase 2	NM_001098.2		NP_001089.1
GeneID:55856	ACOT13	6	24667035	24705069	38034	+	1	1_H929_CREB1_hg38::1::5122	1733	in gene	1	23	1	1_H929_CREB1_hg38::1	23	Gene ACOT13	HT012, MGC4961, ACOT13, THEM2, PNAS-27	acyl-CoA thioesterase 13	NM_018473.3, NM_001160094.1		NP_060943.1, NP_001153566.1
GeneID:11332	ACOT7	1	6264272	6393766	129494	-	2	1_H929_CREB1_hg38::1::50, 1_H929_CREB1_hg38::1::51	133702, 38	downstream, in gene	1	34	2	1_H929_CREB1_hg38::1	40	Gene ACOT7	BACH, ACOT7, ACT, hBACH, ACH1, RP1-120G22.10, MGC1126, CTE-II, LACH1, LACH	acyl-CoA thioesterase 7	NM_007274.3, NM_181864.2, NM_181865.2, NM_181866.2		NP_009205.3, NP_863654.1, NP_863655.1, NP_863656.1
GeneID:10005	ACOT8	20	45841721	45857409	15688	-	1	1_H929_CREB1_hg38::1::3985	-31	upstream	1	45	1	1_H929_CREB1_hg38::1	45	Gene ACOT8	PTE-2, ACOT8, NAP1, hACTE-III, PTE1, HNAACTE, hTE, PTE2	acyl-CoA thioesterase 8	NM_005469.3, XM_005260240.1, XM_005260239.2, XR_244130.2, XM_011528480.1		NP_005460.2, XP_005260297.1
GeneID:51	ACOX1	17	75941507	75979434	37927	-	1	1_H929_CREB1_hg38::1::2763	-150	upstream	1	27	1	1_H929_CREB1_hg38::1	27	Gene ACOX1	PALMCOX, SCOX, ACOX, ACOX1, MGC1198	acyl-CoA oxidase 1, palmitoyl	NM_001185039.1, NM_004035.6, NM_007292.5, XM_011524868.1, XM_011524869.1		NP_001171968.1, NP_004026.2, NP_009223.2
GeneID:8310	ACOX3	4	8366263	8440725	74462	-	2	1_H929_CREB1_hg38::1::4673, 1_H929_CREB1_hg38::1::4674	12181, -11	in gene, upstream	1	152	2	1_H929_CREB1_hg38::1	217	Gene ACOX3	ACOX3		NM_003501.2, NM_001101667.1, XM_005248011.3, XM_011513565.1, XM_005248012.3, XR_925000.1, XM_005248013.3, XM_011513566.1, XM_011513567.1		NP_003492.2, NP_001095137.1
GeneID:55289	ACOXL	2	110732539	111120610	388071	+	1	1_H929_CREB1_hg38::1::3675	388069	in gene	1	21	1	1_H929_CREB1_hg38::1	21	Gene ACOXL	FLJ11042, ACOXL	acyl-CoA oxidase-like	NM_001142807.1, XM_011511404.1, XM_011511405.1, XM_011511406.1, XM_011511407.1, XM_011511408.1, XM_011511409.1, XR_922958.1, XM_011511410.1, XM_011511411.1, XM_011511412.1, XM_011511413.1, XM_011511414.1, XM_011511415.1, XM_011511416.1, XM_011511417.1, XM		NP_001136279.1
GeneID:93650	ACPT	19	50790415	50795224	4809	+	1	1_H929_CREB1_hg38::1::3380	14417	downstream	1	32	1	1_H929_CREB1_hg38::1	32	Gene ACPT	ACPT	acid phosphatase, testicular	NM_033068.2		NP_149059.1
GeneID:80221	ACSF2	17	50426158	50474845	48687	+	1	1_H929_CREB1_hg38::1::2690	52850	downstream	1	43	1	1_H929_CREB1_hg38::1	43	Gene ACSF2	FLJ20920, ACSMW, AVYV493, ACSF2	acyl-CoA synthetase family member 2	NM_001288968.1, NM_001288970.1, NM_001288969.1, NM_001288971.1, NM_001288972.1, NM_025149.5, NR_110232.1, XM_011525294.1, XM_006722110.2, XR_429924.2, XR_934563.1, XR_934564.1, XR_934565.1, XR_934566.1, XR_934567.1		NP_001275897.1, NP_001275899.1, NP_001275898.1, NP_001275900.1, NP_001275901.1, NP_079425.3
GeneID:341392	ACSM4	12	7304332	7328373	24041	+	1	1_H929_CREB1_hg38::1::1330	-1548	upstream	1	32	1	1_H929_CREB1_hg38::1	32	Gene ACSM4	ACSM4	acyl-CoA synthetase medium-chain family member 4	NM_001080454.1		NP_001073923.1
GeneID:60	ACTB	7	5527148	5530601	3453	-	2	1_H929_CREB1_hg38::1::5519, 1_H929_CREB1_hg38::1::5520	905, 25	in gene, in gene	1	35	2	1_H929_CREB1_hg38::1	45	Gene ACTB	PS1TP5BP1, ACTB, BRWS1	actin, beta	NM_001101.3, XM_006715764.1		NP_001092.1, XP_006715827.1
GeneID:644961	ACTG1P20	1	27323874	27326525	2651	+	1	1_H929_CREB1_hg38::1::160	-1698	upstream	1	130	1	1_H929_CREB1_hg38::1	130	Gene ACTG1P20	ACTG1P20	actin gamma 1 pseudogene 20	NR_033926.1
GeneID:72	ACTG2	2	73892966	73919653	26687	+	2	1_H929_CREB1_hg38::1::3616, 1_H929_CREB1_hg38::1::3617	18682, 33850	in gene, downstream	1	45.5	2	1_H929_CREB1_hg38::1	65	Gene ACTG2	ACTG2, ACTSG, ACT, ACTL3, VSCM, ACTA3, ACTE	actin, gamma 2, smooth muscle, enteric	NM_001615.3, NM_001199893.1		NP_001606.1, NP_001186822.1
GeneID:86	ACTL6A	3	179562880	179588405	25525	+	1	1_H929_CREB1_hg38::1::4598	128	in gene	1	42	1	1_H929_CREB1_hg38::1	42	Gene ACTL6A	MGC5382, INO80K, ARPN-BETA, ACTL6, BAF53A, ACTL6A, Arp4	actin like 6A	NM_004301.4, NM_177989.3, NM_178042.3		NP_004292.1, NP_817126.1, NP_829888.1
GeneID:284382	ACTL9	19	8697397	8698830	1433	-	1	1_H929_CREB1_hg38::1::3034	9710	downstream	1	53	1	1_H929_CREB1_hg38::1	53	Gene ACTL9	HSD21, MGC33407, ACTL9	actin like 9	NM_178525.4		NP_848620.3
GeneID:87	ACTN1	14	68874123	68979366	105243	-	1	1_H929_CREB1_hg38::1::1815	-26	upstream	1	24	1	1_H929_CREB1_hg38::1	24	Gene ACTN1	FLJ40884, ACTN1, FLJ54432, BDPLT15	actinin alpha 1	NM_001102.3, NM_001130004.1, NM_001130005.1, XM_011537265.1, XM_011537266.1, XM_011537267.1, XM_011537268.1, XM_011537269.1, XM_011537270.1, XM_011537271.1		NP_001093.1, NP_001123476.1, NP_001123477.1
GeneID:161159	ACTN1-AS1	14	68979682	68987463	7781	+	1	1_H929_CREB1_hg38::1::1815	-290	upstream	1	24	1	1_H929_CREB1_hg38::1	24	Gene ACTN1-AS1	ACTN1-AS1, C14orf84	ACTN1 antisense RNA 1	NR_073422.1
GeneID:89	ACTN3	11	66546395	66563329	16934	+	1	1_H929_CREB1_hg38::1::1128	-315	upstream	1	38	1	1_H929_CREB1_hg38::1	38	Gene ACTN3	MGC117005, MGC117002, ACTN3	actinin alpha 3 (gene/pseudogene)	NM_001104.3, NM_001258371.2		NP_001095.2, NP_001245300.2
GeneID:10120	ACTR1B	2	97655939	97664098	8159	-	1	1_H929_CREB1_hg38::1::3655	-158	upstream	1	30	1	1_H929_CREB1_hg38::1	30	Gene ACTR1B	ACTR1B, CTRN2, ARP1B, PC3	ARP1 actin-related protein 1 homolog B, centractin beta (yeast)	NM_005735.3, XM_005263854.3		NP_005726.1
GeneID:57180	ACTR3B	7	152759749	152887759	128010	+	1	1_H929_CREB1_hg38::1::5836	-37	upstream	1	28	1	1_H929_CREB1_hg38::1	28	Gene ACTR3B	ARP3BETA, DKFZp686O24114, ACTR3B, ARP11	ARP3 actin-related protein 3 homolog B (yeast)	NM_001040135.2, NM_020445.5, NR_073001.1, NR_073000.1, XM_006716066.1, XM_006716065.2, XM_011516425.1, XM_011516426.1, XM_006716067.2, XM_011516427.1, XM_006716068.2, XM_011516428.1, XR_927492.1		NP_001035225.1, NP_065178.1, XP_006716129.1
GeneID:653857	ACTR3C	7	149887178	150323669	436491	-	1	1_H929_CREB1_hg38::1::5817	677	in gene	1	28	1	1_H929_CREB1_hg38::1	28	Gene ACTR3C	ARP11, ACTR3C	ARP3 actin-related protein 3 homolog C (yeast)	NM_001164458.1, NM_001164459.1, XR_927516.1, XM_011516502.1, XM_011516503.1, XM_011516504.1, XM_011516505.1, XM_011516506.1, XM_011516507.1, XM_011516508.1, XM_011516509.1, XM_005250043.3, XM_011516510.1, XM_011516511.1, XM_011516512.1, XM_011516513.1, XM		NP_001157930.1, NP_001157931.1
GeneID:79913	ACTR5	20	38748258	38772446	24188	+	1	1_H929_CREB1_hg38::1::3966	62	in gene	1	36	1	1_H929_CREB1_hg38::1	36	Gene ACTR5	ACTR5, INO80M, Arp5, FLJ12785	ARP5 actin-related protein 5 homolog (yeast)	NM_024855.3, XM_005260554.1, XM_005260557.1, XM_005260555.3, XM_011529047.1		NP_079131.3, XP_005260611.1, XP_005260614.1
GeneID:64431	ACTR6	12	100200087	100224424	24337	+	1	1_H929_CREB1_hg38::1::1503	841	in gene	1	31	1	1_H929_CREB1_hg38::1	31	Gene ACTR6	CDA12, ACTR6, ARP6, hARP6, HSPC281, hARPX, FLJ13433, MSTP136	ARP6 actin-related protein 6 homolog (yeast)	NM_022496.4, NR_048568.1, NR_048569.1		NP_071941.1
GeneID:93973	ACTR8	3	53864931	53882202	17271	-	2	1_H929_CREB1_hg38::1::4437, 1_H929_CREB1_hg38::1::4438	-9030, -9734	upstream, upstream	1	80.5	2	1_H929_CREB1_hg38::1	132	Gene ACTR8	hArp8, FLJ22579, ACTR8, ARP8, INO80N, FLJ12934	ARP8 actin-related protein 8 homolog (yeast)	NM_022899.4, XM_006713419.1, XM_005265587.3, XM_011534249.1, XM_011534250.1, XR_940516.1		NP_075050.3, XP_006713482.1
GeneID:84517	ACTRT3	3	169766921	169769895	2974	-	1	1_H929_CREB1_hg38::1::4584	-3401	upstream	1	63	1	1_H929_CREB1_hg38::1	63	Gene ACTRT3	MGC15664, ACTRT3, ARPM1, ARP-T3	actin related protein T3	NM_032487.4		NP_115876.3
GeneID:93	ACVR2B	3	38454299	38493142	38843	+	1	1_H929_CREB1_hg38::1::4357	42085	downstream	1	20	1	1_H929_CREB1_hg38::1	20	Gene ACVR2B	ACTRIIB, ACVR2B, ActR-IIB, MGC116908, HTX4	activin A receptor type 2B	NM_001106.3, XM_005265583.2		NP_001097.2
GeneID:94	ACVRL1	12	51906913	51923361	16448	+	1	1_H929_CREB1_hg38::1::1405	19327	downstream	1	28	1	1_H929_CREB1_hg38::1	28	Gene ACVRL1	HHT, ACVRL1, SKR3, ALK1, ACVRLK1, ALK-1, TSR-I, HHT2, ORW2	activin A receptor like type 1	NM_000020.2, NM_001077401.1, XM_005269235.2, XM_011539008.1		NP_000011.2, NP_001070869.1, XP_005269292.1
GeneID:95	ACY1	3	51983284	51989202	5918	+	1	1_H929_CREB1_hg38::1::4426	44	in gene	1	24	1	1_H929_CREB1_hg38::1	24	Gene ACY1	ACY1D, ACYLASE, ACY1, HEL-S-5	aminoacylase 1	NM_000666.2, NM_001198895.1, NM_001198896.1, NM_001198897.1, NM_001198898.1		NP_000657.1, NP_001185824.1, NP_001185825.1, NP_001185826.1, NP_001185827.1
GeneID:161823	ADAL	15	43330356	43354555	24199	+	1	1_H929_CREB1_hg38::1::1961	220	in gene	1	54	1	1_H929_CREB1_hg38::1	54	Gene ADAL	FLJ44620, DKFZp313B2137, ADAL	adenosine deaminase-like	NM_001012969.3, NM_001159280.2, XM_011521291.1, XM_011521292.1, XM_011521293.1, XM_005254204.3, XM_011521294.1, XM_011521295.1, XM_011521296.1, XM_011521297.1		NP_001012987.1, NP_001152752.1
GeneID:4185	ADAM11	17	44759037	44781846	22809	+	2	1_H929_CREB1_hg38::1::2647, 1_H929_CREB1_hg38::1::2648	16371, 20275	in gene, in gene	1	56.5	2	1_H929_CREB1_hg38::1	90	Gene ADAM11	MDC, ADAM11	ADAM metallopeptidase domain 11	NM_002390.4, XM_005257373.3, XM_011524815.1, XM_011524816.1, XM_011524817.1, XR_934462.1		NP_002381.2
GeneID:8038	ADAM12	10	126012385	126388558	376173	-	1	1_H929_CREB1_hg38::1::912	300302	in gene	1	16	1	1_H929_CREB1_hg38::1	16	Gene ADAM12	ADAM12-OT1, ADAM12, MCMPMltna, MLTNA, MCMP, MLTN, CAR10	ADAM metallopeptidase domain 12	NM_003474.5, NM_021641.4, NM_001288973.1, NM_001288974.1, NM_001288975.1		NP_003465.3, NP_067673.2, NP_001275902.1, NP_001275903.1, NP_001275904.1
GeneID:8751	ADAM15	1	155051272	155062776	11504	+	1	1_H929_CREB1_hg38::1::449	-616	upstream	1	28	1	1_H929_CREB1_hg38::1	28	Gene ADAM15	MDC15, ADAM15	ADAM metallopeptidase domain 15	NM_001261464.1, NM_001261465.1, NM_001261466.1, NM_003815.4, NM_207191.2, NM_207194.2, NM_207195.2, NM_207196.2, NM_207197.2, NR_048577.1, NR_048578.1, NR_048579.1		NP_001248393.1, NP_001248394.1, NP_001248395.1, NP_003806.3, NP_997074.1, NP_997077.1, NP_997078.1, NP_997079.1, NP_997080.1
GeneID:170691	ADAMTS17	15	99971438	100342087	370649	-	3	1_H929_CREB1_hg38::1::2094, 1_H929_CREB1_hg38::1::2095, 1_H929_CREB1_hg38::1::2096	28391, 27991, -8217	in gene, in gene, upstream	1	24	3	1_H929_CREB1_hg38::1	28	Gene ADAMTS17	ADAMTS17, FLJ32769, FLJ16363	ADAM metallopeptidase with thrombospondin type 1 motif 17	NM_139057.2, XM_011521312.1, XM_005254872.2		NP_620688.2
GeneID:9507	ADAMTS4	1	161189748	161199055	9307	-	1	1_H929_CREB1_hg38::1::490	-3297	upstream	1	33	1	1_H929_CREB1_hg38::1	33	Gene ADAMTS4	KIAA0688, ADAMTS-2, ADAMTS4, ADMP-1, ADAMTS-4	ADAM metallopeptidase with thrombospondin type 1 motif 4	NM_005099.4, XM_006711635.1		NP_005090.3, XP_006711698.1
GeneID:9719	ADAMTSL2	9	133532164	133575519	43355	+	1	1_H929_CREB1_hg38::1::6291	49660	downstream	1	30	1	1_H929_CREB1_hg38::1	30	Gene ADAMTSL2	GPHYSD1, ADAMTSL2, KIAA0605, FLJ45164	ADAMTS like 2	NM_014694.3, NM_001145320.1, XM_005272237.2, XM_011519241.1, XM_011519242.1, XM_005272238.2, XM_006717337.2, XM_005272239.2		NP_055509.2, NP_001138792.1
GeneID:339366	ADAMTSL5	19	1505018	1513189	8171	-	1	1_H929_CREB1_hg38::1::2931	5157	in gene	1	67	1	1_H929_CREB1_hg38::1	67	Gene ADAMTSL5	ADAMTSL5, THSD6	ADAMTS like 5	NM_213604.2, XM_011527961.1, XM_005259549.3, XM_011527962.1, XM_011527963.1		NP_998769.2
GeneID:103	ADAR	1	154582057	154628013	45956	-	1	1_H929_CREB1_hg38::1::442	29	in gene	1	112	1	1_H929_CREB1_hg38::1	112	Gene ADAR	DSRAD, DRADA, K88dsRBP, IFI4, G1P1, P136, AGS6, p136, ADAR, DSH, IFI-4, ADAR1, K88DSRBP	adenosine deaminase, RNA-specific	NM_001111.4, NM_001025107.2, NM_015840.3, NM_015841.3, NM_001193495.1, XM_006711109.1, XM_006711112.1, XM_006711113.1, XM_011509060.1, XM_011509061.1, XM_011509062.1, XM_006711111.2		NP_001102.2, NP_001020278.1, NP_056655.2, NP_056656.2, NP_001180424.1, XP_006711172.1, XP_006711175.1, XP_006711176.1
GeneID:104	ADARB1	21	45074578	45226563	151985	+	2	1_H929_CREB1_hg38::1::4121, 1_H929_CREB1_hg38::1::4122	-6994, -786	upstream, upstream	1	34	2	1_H929_CREB1_hg38::1	47	Gene ADARB1	ADARB1, DRABA2, ADAR2, RED1, DRADA2	adenosine deaminase, RNA specific B1	NR_027672.1, NM_001112.3, NM_015833.3, NM_015834.3, NR_027673.1, NR_027674.1, NM_001160230.1, NR_073200.1, XM_011529424.1, XM_011529425.1, XM_006723954.2, XM_011529426.1, XM_006723956.2, XM_011529427.1, XM_011529428.1, XM_011529429.1, XM_011529430.1, XM_0		NP_001103.1, NP_056648.1, NP_056649.1, NP_001153702.1
GeneID:23536	ADAT1	16	75598349	75623323	24974	-	1	1_H929_CREB1_hg38::1::2386	11	in gene	1	98	1	1_H929_CREB1_hg38::1	98	Gene ADAT1	HADAT1, ADAT1	adenosine deaminase, tRNA specific 1	NM_012091.3, NR_036460.1		NP_036223.2
GeneID:134637	ADAT2	6	143422832	143450750	27918	-	1	1_H929_CREB1_hg38::1::5423	-2	upstream	1	50	1	1_H929_CREB1_hg38::1	50	Gene ADAT2	FLJ44213, dJ20N2, ADAT2, DKFZp686L1118, DEADC1, dJ20N2.1, TAD2	adenosine deaminase, tRNA specific 2	NM_182503.2, NM_001286259.1, XM_011535439.1, XR_942276.1, XM_011535440.1, XM_011535441.1, XM_011535442.1, XM_011535443.1, XM_011535444.1		NP_872309.2, NP_001273188.1
GeneID:113179	ADAT3	19	1905372	1913447	8075	+	1	1_H929_CREB1_hg38::1::2938	-108	upstream	1	25	1	1_H929_CREB1_hg38::1	25	Gene ADAT3	S863-5, TAD3, FWP005, MSTP121, MRT36, ADAT3, MST121	adenosine deaminase, tRNA specific 3	NM_138422.2		NP_612431.2
GeneID:57143	ADCK1	14	77800065	77933954	133889	+	2	1_H929_CREB1_hg38::1::1843, 1_H929_CREB1_hg38::1::1844	175, 26303	in gene, in gene	1	20	2	1_H929_CREB1_hg38::1	22	Gene ADCK1	FLJ39600, ADCK1	aarF domain containing kinase 1	NM_020421.3, NM_001142545.1, XM_005267885.2, XM_005267886.2, XM_011536984.1, XM_011536985.1, XM_011536986.1, XM_011536987.1, XM_011536988.1, XM_011536989.1		NP_065154.2, NP_001136017.1
GeneID:90956	ADCK2	7	140672925	140695111	22186	+	1	1_H929_CREB1_hg38::1::5801	23651	downstream	1	71	1	1_H929_CREB1_hg38::1	71	Gene ADCK2	MGC20727, ADCK2, AARF	aarF domain containing kinase 2	NM_052853.3, XM_011516675.1, XM_006716170.2		NP_443085.2
GeneID:56997	ADCK3	1	226940237	226987545	47308	+	2	1_H929_CREB1_hg38::1::636, 1_H929_CREB1_hg38::1::637	-429, -45	upstream, upstream	1	37.5	2	1_H929_CREB1_hg38::1	48	Gene ADCK3	MGC4849, COQ8, ARCA2, SCAR9, CABC1, ADCK3, COQ10D4	aarF domain containing kinase 3	NM_020247.4, XM_005273201.1, XM_011544238.1, XM_011544239.1, XM_011544240.1, XM_011544241.1		NP_064632.2, XP_005273258.1
GeneID:79934	ADCK4	19	40691529	40716960	25431	-	2	1_H929_CREB1_hg38::1::3247, 1_H929_CREB1_hg38::1::3248	29264, 96	downstream, in gene	1	46.5	2	1_H929_CREB1_hg38::1	60	Gene ADCK4	NPHS9, FLJ12229, ADCK4	aarF domain containing kinase 4	NM_024876.3, NM_001142555.2, XM_011527334.1, XM_005259270.3, XM_011527335.1, XM_005259273.3, XM_011527336.1, XM_011527337.1, XM_005259272.3, XM_006723392.2, XM_005259271.3, XM_011527338.1, XM_006723393.2		NP_079152.3, NP_001136027.1
GeneID:203054	ADCK5	8	144374015	144393242	19227	+	1	1_H929_CREB1_hg38::1::6055	-735	upstream	1	95	1	1_H929_CREB1_hg38::1	95	Gene ADCK5	ADCK5, FLJ35454, MGC126708	aarF domain containing kinase 5	NM_174922.4, XM_006716527.1, XM_011516907.1, XM_011516908.1, XM_011516909.1, XR_928305.1, XM_011516910.1		NP_777582.4, XP_006716590.1
GeneID:108	ADCY2	5	7396230	7830081	433851	+	1	1_H929_CREB1_hg38::1::4843	318106	in gene	1	38	1	1_H929_CREB1_hg38::1	38	Gene ADCY2	HBAC2, KIAA1060, ADCY2, MGC133314, FLJ16822, FLJ45092, AC2	adenylate cyclase 2 (brain)	NM_020546.2, XM_011513942.1, XR_427657.2		NP_065433.2
GeneID:115	ADCY9	16	3953387	4116185	162798	-	1	1_H929_CREB1_hg38::1::2175	111769	in gene	1	33	1	1_H929_CREB1_hg38::1	33	Gene ADCY9	ADCY9, ACIX, AC9, FLJ12046	adenylate cyclase 9	NM_001116.3, XM_005255079.2, XM_011522353.1		NP_001107.2
GeneID:118	ADD1	4	2843727	2930076	86349	+	1	1_H929_CREB1_hg38::1::4665	91217	downstream	1	35	1	1_H929_CREB1_hg38::1	35	Gene ADD1	ADDA, ADD1, MGC44427, MGC3339	adducin 1	NM_001119.4, NM_014189.3, NM_014190.3, NM_176801.2, XM_005247933.1, XM_005247934.1, XM_005247935.1, XM_005247936.1, XM_005247937.1, NM_001286645.1		NP_001110.2, NP_054908.2, NP_054909.2, NP_789771.1, XP_005247990.1, XP_005247991.1, XP_005247992.1, XP_005247993.1, XP_005247994.1, NP_001273574.1
GeneID:25960	ADGRA2	8	37796883	37843986	47103	+	1	1_H929_CREB1_hg38::1::5919	53101	downstream	1	56	1	1_H929_CREB1_hg38::1	56	Gene ADGRA2	TEM5, FLJ14390, GPR124, DKFZp434J0911, ADGRA2, DKFZp434C211, KIAA1531	adhesion G protein-coupled receptor A2	NM_032777.9, XM_011544481.1, XM_011544482.1, XM_011544483.1, XM_005273471.3		NP_116166.9
GeneID:283383	ADGRD1	12	130953907	131141465	187558	+	1	1_H929_CREB1_hg38::1::1607	72461	in gene	1	51	1	1_H929_CREB1_hg38::1	51	Gene ADGRD1	ADGRD1, GPR133, MGC138512, MGC138514, FLJ16770, DKFZp434B1272, PGR25	adhesion G protein-coupled receptor D1	NM_198827.3, XM_005253566.1, XM_011538203.1, XM_011538204.1, XM_011538205.1, XM_011538206.1, XM_011538207.1, XM_011538208.1, XM_011538209.1, XM_011538210.1, XM_011538211.1, XM_011538212.1		NP_942122.2, XP_005253623.1
GeneID:976	ADGRE5	19	14381144	14408725	27581	+	3	1_H929_CREB1_hg38::1::3116, 1_H929_CREB1_hg38::1::3117, 1_H929_CREB1_hg38::1::3118	152, 10120, 25128	in gene, in gene, in gene	1	24.333	3	1_H929_CREB1_hg38::1	30	Gene ADGRE5	TM7LN1, CD97, ADGRE5	adhesion G protein-coupled receptor E5	NM_001025160.2, NM_001784.4, NM_078481.3, XM_011528451.1		NP_001020331.1, NP_001775.2, NP_510966.1
GeneID:165082	ADGRF3	2	26308173	26346817	38644	-	1	1_H929_CREB1_hg38::1::3506	897	in gene	1	50	1	1_H929_CREB1_hg38::1	50	Gene ADGRF3	FLJ16767, GPR113, hGPCR37, PGR23, ADGRF3	adhesion G protein-coupled receptor F3	NM_153835.3, NM_001145168.1, NM_001145169.1, XM_011532621.1, XM_011532622.1, XM_011532623.1, XM_011532624.1, XM_011532625.1, XM_011532626.1		NP_722577.2, NP_001138640.1, NP_001138641.1
GeneID:9289	ADGRG1	16	57619535	57665039	45504	+	1	1_H929_CREB1_hg38::1::2327	47953	downstream	1	51	1	1_H929_CREB1_hg38::1	51	Gene ADGRG1	ADGRG1, BFPP, GPR56, TM7XN1, TM7LN4, DKFZp781L1398, BPPR	adhesion G protein-coupled receptor G1	XM_005256237.1, XM_005256238.1, XM_005256239.1, XM_005256245.1, XM_005256246.1, XM_005256247.1, XM_005256248.1, XM_005256252.1, XM_005256254.1, XM_005256255.1, XM_006721338.1, XM_006721341.1, XM_005256244.2, XM_006721342.1, XM_006721344.1, XM_006721346.1,		XP_005256294.1, XP_005256295.1, XP_005256296.1, XP_005256302.1, XP_005256303.1, XP_005256301.1, XP_005256304.1, XP_005256305.1, XP_005256309.1, XP_005256311.1, XP_005256312.1, XP_006721401.1, XP_006721404.1, XP_006721405.1, XP_006721407.1, NP_001139242.1,
GeneID:222487	ADGRG3	16	57668192	57689378	21186	+	1	1_H929_CREB1_hg38::1::2327	-704	upstream	1	51	1	1_H929_CREB1_hg38::1	51	Gene ADGRG3	GPR97, ADGRG3, PGR26, PB99	adhesion G protein-coupled receptor G3	NM_170776.4, XM_005255842.2, XM_011522951.1, XM_011522952.1, XM_011522953.1, XM_011522954.1, XM_006721170.2, XR_243399.2, XM_011522955.1		NP_740746.4
GeneID:22859	ADGRL1	19	14147737	14206248	58511	-	1	1_H929_CREB1_hg38::1::3115	-1080	upstream	1	30	1	1_H929_CREB1_hg38::1	30	Gene ADGRL1	LEC2, LPHN1, CL1, CIRL1, ADGRL1	adhesion G protein-coupled receptor L1	NM_014921.4, NM_001008701.2, XM_011527796.1, XM_011527797.1, XM_011527798.1, XM_005259819.2, XM_005259818.2, XM_011527799.1, XM_011527800.1, XM_011527801.1, XM_011527802.1		NP_055736.2, NP_001008701.1
GeneID:84059	ADGRV1	5	90558800	91164223	605423	+	1	1_H929_CREB1_hg38::1::4906	85616	in gene	1	30	1	1_H929_CREB1_hg38::1	30	Gene ADGRV1	GPR98, ADGRV1, KIAA0686, USH2B, VLGR1b, VLGR1, FEB4, DKFZp761P0710, MASS1, USH2C	adhesion G protein-coupled receptor V1	NM_032119.3, NR_003149.1, XM_011543675.1, XM_011543676.1, XM_011543677.1, XM_011543678.1, XM_011543679.1		NP_115495.3
GeneID:55256	ADI1	2	3497919	3519579	21660	-	1	1_H929_CREB1_hg38::1::3477	219	in gene	1	33	1	1_H929_CREB1_hg38::1	33	Gene ADI1	HMFT1638, SIPL, FLJ10913, ARD, mtnD, MTCBP1, APL1, SIP-L, MTCBP-1, ADI1, Ni-ARD, Fe-ARD	acireductone dioxygenase 1	NM_018269.3, XM_005264696.2		NP_060739.2
GeneID:51094	ADIPOR1	1	202940825	202958572	17747	-	1	1_H929_CREB1_hg38::1::573	316	in gene	1	72	1	1_H929_CREB1_hg38::1	72	Gene ADIPOR1	ACDCR1, CGI45, CGI-45, FLJ25385, ADIPOR1, FLJ42464, TESBP1A, PAQR1	adiponectin receptor 1	NM_015999.5, NM_001290553.1, NM_001290557.1, NM_001290629.1		NP_057083.2, NP_001277482.1, NP_001277486.1, NP_001277558.1
GeneID:79602	ADIPOR2	12	1690981	1788679	97698	+	1	1_H929_CREB1_hg38::1::1309	-21	upstream	1	74	1	1_H929_CREB1_hg38::1	74	Gene ADIPOR2	FLJ21432, MGC4640, ADIPOR2, ACDCR2, PAQR2	adiponectin receptor 2	NM_024551.2, XM_005253789.1, XM_006719018.1, XM_011521024.1, XM_011521025.1		NP_078827.2, XP_005253846.1, XP_006719081.1
GeneID:132	ADK	10	74151185	74709303	558118	+	1	1_H929_CREB1_hg38::1::828	25407	in gene	1	20	1	1_H929_CREB1_hg38::1	20	Gene ADK	AK, ADK	adenosine kinase	NM_001123.3, NM_006721.3, NM_001202449.1, NM_001202450.1, XM_011539297.1		NP_001114.2, NP_006712.2, NP_001189378.1, NP_001189379.1
GeneID:23394	ADNP	20	50888918	50930990	42072	-	1	1_H929_CREB1_hg38::1::4010	-466	upstream	1	58	1	1_H929_CREB1_hg38::1	58	Gene ADNP	HVDAS, MRD28, ADNP, KIAA0784, ADNP1	activity-dependent neuroprotector homeobox	NM_015339.3, NM_181442.2, NM_001282531.1, NM_001282532.1, XM_011528747.1, XM_011528748.1		NP_056154.1, NP_852107.1, NP_001269460.1, NP_001269461.1
GeneID:22850	ADNP2	18	80109031	80140348	31317	+	1	1_H929_CREB1_hg38::1::2899	57	in gene	1	71	1	1_H929_CREB1_hg38::1	71	Gene ADNP2	ZNF508, ADNP2, KIAA0863	ADNP homeobox 2	NM_014913.3, XM_005266656.3, XM_011525883.1		NP_055728.1
GeneID:101927631	ADNP-AS1	20	50930984	50945134	14150	+	1	1_H929_CREB1_hg38::1::4010	472	in gene	1	58	1	1_H929_CREB1_hg38::1	58	Gene ADNP-AS1	RP5-914P20.5, ADNP-AS1	ADNP antisense RNA 1	NR_110008.1, NR_110007.1, NR_110009.1
GeneID:84890	ADO	10	62804756	62808479	3723	+	1	1_H929_CREB1_hg38::1::796	-276	upstream	1	109	1	1_H929_CREB1_hg38::1	109	Gene ADO	DKFZp564C046, ADO, FLJ14547, C10orf22	2-aminoethanethiol (cysteamine) dioxygenase	NM_032804.5		NP_116193.2
GeneID:83440	ADPGK	15	72751294	72783785	32491	-	1	1_H929_CREB1_hg38::1::2033	41	in gene	1	256	1	1_H929_CREB1_hg38::1	256	Gene ADPGK	ADP-GK, DKFZp434B195, ADPGK, 2610017G09Rik	ADP-dependent glucokinase	NM_031284.4, NR_023318.1, NR_023319.1, XM_006720712.2, XM_006720713.2, XM_011522102.1, XM_011522103.1, XM_011522104.1		NP_112574.3
GeneID:54936	ADPRHL2	1	36088852	36093932	5080	+	1	1_H929_CREB1_hg38::1::208	76	in gene	1	96	1	1_H929_CREB1_hg38::1	96	Gene ADPRHL2	ARH3, FLJ20446, ADPRHL2	ADP-ribosylhydrolase like 2	NM_017825.2, XM_011541636.1		NP_060295.1
GeneID:146	ADRA1D	20	4220631	4249012	28381	-	1	1_H929_CREB1_hg38::1::3891	27412	in gene	1	46	1	1_H929_CREB1_hg38::1	46	Gene ADRA1D	ADRA1A, ADRA1, ALPHA1, ADRA1R, DAR, dJ779E11.2, ADRA1D	adrenoceptor alpha 1D	NM_000678.3		NP_000669.1
GeneID:11047	ADRM1	20	62302056	62308862	6806	+	1	1_H929_CREB1_hg38::1::4032	728	in gene	1	20	1	1_H929_CREB1_hg38::1	20	Gene ADRM1	MGC29536, ARM1, ADRM1, GP110, Rpn13	adhesion regulating molecule 1	NM_007002.3, NM_175573.2, NM_001281437.1, NM_001281438.1, XM_005260257.1, XM_011528502.1, XM_011528503.1		NP_008933.2, NP_783163.1, NP_001268366.1, NP_001268367.1, XP_005260314.1
GeneID:122622	ADSSL1	14	104724197	104747325	23128	+	2	1_H929_CREB1_hg38::1::1901, 1_H929_CREB1_hg38::1::1902	5691, 28923	in gene, downstream	1	71.5	2	1_H929_CREB1_hg38::1	126	Gene ADSSL1	ADSSL1, FLJ38602	adenylosuccinate synthase like 1	NM_199165.1, NM_152328.3, XM_011536412.1, XM_006720026.2, XM_011536413.1, XM_011536414.1, XM_011536415.1		NP_954634.1, NP_689541.1
GeneID:165	AEBP1	7	44104320	44114565	10245	+	1	1_H929_CREB1_hg38::1::5597	19200	downstream	1	40	1	1_H929_CREB1_hg38::1	40	Gene AEBP1	AEBP1, FLJ33612, ACLP	AE binding protein 1	NM_001129.4, XM_011515162.1		NP_001120.3
GeneID:64782	AEN	15	88604681	88632281	27600	+	1	1_H929_CREB1_hg38::1::2073	34119	downstream	1	47	1	1_H929_CREB1_hg38::1	47	Gene AEN	AEN, ISG20L1, FLJ12484, pp12744, FLJ12562	apoptosis enhancing nuclease	NM_022767.3, XM_005254966.1, XM_005254967.1, XM_006720645.2, XM_011521905.1		NP_073604.3, XP_005255023.1, XP_005255024.1
GeneID:4299	AFF1	4	86934511	87141054	206543	+	1	1_H929_CREB1_hg38::1::4744	72513	in gene	1	31	1	1_H929_CREB1_hg38::1	31	Gene AFF1	MGC134969, AFF1, MLLT2, AF4, PBM1		NM_005935.2, NM_001166693.1, XM_005263012.1, XM_005263007.2, XM_011531973.1, XM_005263009.2, XM_005263011.2, XM_005263013.2, XM_011531974.1		NP_005926.1, NP_001160165.1, XP_005263069.1
GeneID:27125	AFF4	5	132875379	132963662	88283	-	4	1_H929_CREB1_hg38::1::4961, 1_H929_CREB1_hg38::1::4962, 1_H929_CREB1_hg38::1::4963, 1_H929_CREB1_hg38::1::4964	97006, 974, 686, -18	downstream, in gene, in gene, upstream	1	41.25	4	1_H929_CREB1_hg38::1	100	Gene AFF4	AF5Q31, MCEF, AFF4, MGC75036, CHOPS		NM_014423.3, XM_005271963.3, XM_006714587.2, XM_005271964.3		NP_055238.1
GeneID:10939	AFG3L2	18	12328944	12377309	48365	-	1	1_H929_CREB1_hg38::1::2844	317	in gene	1	21	1	1_H929_CREB1_hg38::1	21	Gene AFG3L2	SCA28, FLJ25993, SPAX5, AFG3L2	AFG3 like matrix AAA peptidase subunit 2	NM_006796.2, XM_011525601.1		NP_006787.2
GeneID:125061	AFMID	17	78185102	78207701	22599	+	2	1_H929_CREB1_hg38::1::2777, 1_H929_CREB1_hg38::1::2778	-8430, 29082	upstream, downstream	1	21	2	1_H929_CREB1_hg38::1	22	Gene AFMID	KFA, MGC167063, DKFZp686F03259, FKF, KF, AFMID	arylformamidase	NR_027083.1, NM_001010982.4, NM_001145526.2, XM_011524326.1, XM_011524327.1, XM_011524328.1, XM_011524329.1, XM_011524330.1, XM_011524331.1, XM_011524332.1, XM_011524333.1, XM_011524334.1, XM_011524335.1, XM_011524336.1, XM_011524337.1, XR_934369.1		NP_001010982.2, NP_001138998.1
GeneID:54812	AFTPH	2	64524305	64593005	68700	+	1	1_H929_CREB1_hg38::1::3586	-17	upstream	1	79	1	1_H929_CREB1_hg38::1	79	Gene AFTPH	Nbla10388, AFTPH, MGC33965, FLJ23793, FLJ20080	aftiphilin	NM_001002243.2, NM_017657.4, NM_203437.3, XM_005264380.1, XR_244940.2, XR_244941.2		NP_001002243.1, NP_060127.3, NP_982261.2, XP_005264437.1
GeneID:116986	AGAP2	12	57723761	57742201	18440	-	2	1_H929_CREB1_hg38::1::1456, 1_H929_CREB1_hg38::1::1457	-2407, -10311	upstream, upstream	1	127.5	2	1_H929_CREB1_hg38::1	229	Gene AGAP2	KIAA0167, AGAP2, FLJ16430, GGAP2, PIKE, CENTG1, RP11-571M6.8	ArfGAP with GTPase domain, ankyrin repeat and PH domain 2	NM_001122772.2, NM_014770.3, XM_005268626.1, XR_245891.2, XM_005268625.2		NP_001116244.1, NP_055585.1, XP_005268683.1
GeneID:116988	AGAP3	7	151085831	151144436	58605	+	1	1_H929_CREB1_hg38::1::5824	-2087	upstream	1	41	1	1_H929_CREB1_hg38::1	41	Gene AGAP3	MRIP-1, AGAP3, FLJ16146, FLJ34452, CRAG, CENTG3	ArfGAP with GTPase domain, ankyrin repeat and PH domain 3	NM_001042535.2, NM_001281300.1, NM_031946.5, XM_005249943.1, XM_011515780.1, XM_005249942.2		NP_001036000.1, NP_001268229.1, NP_114152.3, XP_005250000.1
GeneID:340351	AGBL3	7	134986508	135135778	149270	+	1	1_H929_CREB1_hg38::1::5784	20	in gene	1	25	1	1_H929_CREB1_hg38::1	25	Gene AGBL3	MGC32955, AGBL3, FLJ12983, CCP3	ATP/GTP binding protein-like 3	NM_178563.3, XM_011516119.1, XM_011516120.1, XM_011516121.1, XM_011516122.1		NP_848658.3
GeneID:60509	AGBL5	2	27051423	27070622	19199	+	2	1_H929_CREB1_hg38::1::3509, 1_H929_CREB1_hg38::1::3510	-191, 20289	upstream, downstream	1	35	2	1_H929_CREB1_hg38::1	37	Gene AGBL5	FLJ21839, AGBL5, CCP5	ATP/GTP binding protein-like 5	NM_001035507.2, NM_021831.5, NR_104246.1, XM_006712058.1, XM_011533011.1, XM_011533012.1, XM_011533013.1, XM_005264477.2		NP_001030584.1, NP_068603.4, XP_006712121.1
GeneID:100874031	AGBL5-AS1	2	27049683	27050264	581	-	1	1_H929_CREB1_hg38::1::3509	-968	upstream	1	37	1	1_H929_CREB1_hg38::1	37	Gene AGBL5-AS1	AGBL5-AS1	AGBL5 antisense RNA 1	NR_046730.1
GeneID:177	AGER	6	32180968	32184322	3354	-	2	1_H929_CREB1_hg38::1::5244, 1_H929_CREB1_hg38::1::5245	6690, 6114	downstream, downstream	1	57.5	2	1_H929_CREB1_hg38::1	73	Gene AGER	RAGE, AGER, MGC22357	advanced glycosylation end product-specific receptor	NM_001206929.1, NM_001136.4, NM_001206932.1, NM_001206936.1, NM_001206940.1, NM_172197.2, NM_001206934.1, NM_001206954.1, NM_001206966.1, NR_038190.1		NP_001193858.1, NP_001127.1, NP_001193861.1, NP_001193865.1, NP_001193869.1, NP_751947.1, NP_001193863.1, NP_001193883.1, NP_001193895.1
GeneID:3268	AGFG2	7	100539211	100568220	29009	+	1	1_H929_CREB1_hg38::1::5707	-331	upstream	1	64	1	1_H929_CREB1_hg38::1	64	Gene AGFG2	AGFG2, HRBL, RABR	ArfGAP with FG repeats 2	NM_006076.4, XM_005250306.2		NP_006067.3
GeneID:392636	AGMO	7	15159124	15562015	402891	-	1	1_H929_CREB1_hg38::1::5544	153930	in gene	1	21	1	1_H929_CREB1_hg38::1	21	Gene AGMO	FLJ16237, TMEM195, MGC131748, AGMO		NM_001004320.1, XM_006715730.1, XM_011515402.1, XM_011515403.1, XM_006715731.2		NP_001004320.1, XP_006715793.1
GeneID:26523	AGO1	1	35869791	35924298	54507	+	1	1_H929_CREB1_hg38::1::207	61361	downstream	1	37	1	1_H929_CREB1_hg38::1	37	Gene AGO1	EIF2C1, AGO1, DKFZp686M13167, EIF2C, Q99, GERP95	argonaute 1, RISC catalytic component	NM_012199.2, XM_011541236.1, XM_011541237.1, XM_011541238.1, XM_011541239.1		NP_036331.1
GeneID:27161	AGO2	8	140520156	140642326	122170	-	1	1_H929_CREB1_hg38::1::6028	130022	downstream	1	19	1	1_H929_CREB1_hg38::1	19	Gene AGO2	EIF2C2, MGC3183, AGO2, Q10	argonaute 2, RISC catalytic component	NM_012154.3, NM_001164623.1, XM_011516964.1, XM_011516965.1, XM_011516966.1, XM_011516967.1, XM_011516968.1		NP_036286.2, NP_001158095.1
GeneID:192669	AGO3	1	35923403	36056747	133344	+	1	1_H929_CREB1_hg38::1::207	7749	in gene	1	37	1	1_H929_CREB1_hg38::1	37	Gene AGO3	AGO3, FLJ12765, EIF2C3, MGC86946	argonaute 3, RISC catalytic component	NM_024852.3, NM_177422.2, XM_005270575.2, XM_011540879.1, XM_011540880.1, XM_011540881.1, XM_011540882.1, XM_005270576.2		NP_079128.2, NP_803171.1
GeneID:10554	AGPAT1	6	32168206	32178111	9905	-	2	1_H929_CREB1_hg38::1::5244, 1_H929_CREB1_hg38::1::5245	479, -97	in gene, upstream	1	57.5	2	1_H929_CREB1_hg38::1	73	Gene AGPAT1	LPAATA, MGC5423, 1-AGPAT1, AGPAT1, MGC4007, G15, LPAAT-alpha		NM_032741.4, NM_006411.3, XM_005248806.1, XM_005274830.1, XM_005272762.1, XM_005275074.1, XM_005275204.1, XM_005275338.1, XM_005275505.1, XM_005248805.2, XM_005274829.2, XM_005272761.2, XM_005275073.2, XM_005275203.2, XM_005275337.2, XM_005275504.2, XM_01		NP_116130.2, NP_006402.1, XP_005248863.1, XP_005274887.1, XP_005272819.1, XP_005248862.1, XP_005274886.1, XP_005272818.1, XP_005275130.1, XP_005275131.1, XP_005275260.1, XP_005275261.1, XP_005275394.1, XP_005275395.1, XP_005275562.1, XP_005275561.1
GeneID:56895	AGPAT4	6	161130020	161274075	144055	-	1	1_H929_CREB1_hg38::1::5459	-37	upstream	1	46	1	1_H929_CREB1_hg38::1	46	Gene AGPAT4	dJ473J16.2, AGPAT4, LPAAT-delta, 1-AGPAT4		NM_020133.2, XM_006715512.2, XM_006715514.2, XM_005267053.2, XM_005267054.3, XM_006715515.2		NP_064518.1
GeneID:55326	AGPAT5	8	6708357	6761503	53146	+	1	1_H929_CREB1_hg38::1::5866	-117	upstream	1	22	1	1_H929_CREB1_hg38::1	22	Gene AGPAT5	LPAATE, 1AGPAT5, AGPAT5		NM_018361.3, XM_011534751.1		NP_060831.2
GeneID:8540	AGPS	2	177392743	177543836	151093	+	2	1_H929_CREB1_hg38::1::3767, 1_H929_CREB1_hg38::1::3768	-39, 160153	upstream, downstream	1	35.5	2	1_H929_CREB1_hg38::1	38	Gene AGPS	FLJ99755, ADAP-S, ADAS, AGPS, ALDHPSY, RCDP3, ADHAPS, ADPS, DKFZp762O2215	alkylglycerone phosphate synthase	NM_003659.3, XM_011512041.1, XM_011512042.1, XM_011512043.1, XM_011512044.1, XM_011512045.1		NP_003650.1
GeneID:375790	AGRN	1	1020101	1056119	36018	+	1	1_H929_CREB1_hg38::1::6	12955	in gene	1	35	1	1_H929_CREB1_hg38::1	35	Gene AGRN	CMSPPD, FLJ45064, AGRN, CMS8	agrin	NM_198576.3, XM_005244749.2, XR_946650.1, XM_011541429.1, XM_006710635.2, XM_011541430.1, XM_011541431.1		NP_940978.2
GeneID:181	AGRP	16	67482571	67484083	1512	-	1	1_H929_CREB1_hg38::1::2344	2899	downstream	1	36	1	1_H929_CREB1_hg38::1	36	Gene AGRP	AGRP, ASIP2, ART, MGC118963, AGRT	agouti related neuropeptide	NM_001138.1, XM_011522927.1		NP_001129.1
GeneID:23287	AGTPBP1	9	85546539	85742029	195490	-	1	1_H929_CREB1_hg38::1::6132	109	in gene	1	22	1	1_H929_CREB1_hg38::1	22	Gene AGTPBP1	NNA1, AGTPBP1, DKFZp686M20191, KIAA1035, CCP1	ATP/GTP binding protein 1	NM_015239.2, NM_001286717.1, NM_001286715.1, XM_005251847.2, XM_005251848.2, XM_011518418.1, XM_005251849.3, XM_011518419.1, XM_011518420.1, XM_011518421.1		NP_056054.2, NP_001273646.1, NP_001273644.1, XP_005251904.1, XP_005251905.1
GeneID:25909	AHCTF1	1	246839098	246931978	92880	-	1	1_H929_CREB1_hg38::1::692	-278	upstream	1	44	1	1_H929_CREB1_hg38::1	44	Gene AHCTF1	AHCTF1, MST108, DKFZp434N093, TMBS62, MSTP108, ELYS	AT-hook containing transcription factor 1	NM_015446.4, XM_006711758.1, XM_006711759.1, XR_426916.1, XM_011544156.1, XM_011544157.1, XR_949136.1, XR_949137.1		NP_056261.4, XP_006711821.1, XP_006711822.1
GeneID:10768	AHCYL1	1	109984741	110023742	39001	+	1	1_H929_CREB1_hg38::1::355	-69	upstream	1	74	1	1_H929_CREB1_hg38::1	74	Gene AHCYL1	IRBIT, PRO0233, PPP1R78, DCAL, XPVKONA, AHCYL1	adenosylhomocysteinase like 1	NM_001242673.1, NM_001242674.1, NM_001242675.1, NM_001242676.1, NM_006621.5, XM_011540535.1, XR_946527.1		NP_001229602.1, NP_001229603.1, NP_001229604.1, NP_001229605.1, NP_006612.2
GeneID:23382	AHCYL2	7	129225014	129430211	205197	+	1	1_H929_CREB1_hg38::1::5772	-310	upstream	1	33	1	1_H929_CREB1_hg38::1	33	Gene AHCYL2	KIAA0828, AHCYL2, ADOHCYASE3, FLJ21719, IRBIT2	adenosylhomocysteinase like 2	NM_001130720.2, NM_001130722.2, NM_001130723.2, NM_015328.3, XM_005250237.1, XM_011515986.1, XM_011515987.1, XM_011515988.1		NP_001124192.1, NP_001124194.2, NP_001124195.1, NP_056143.1, XP_005250294.1
GeneID:27245	AHDC1	1	27534245	27604178	69933	-	1	1_H929_CREB1_hg38::1::164	61586	in gene	1	35	1	1_H929_CREB1_hg38::1	35	Gene AHDC1	MRD25, CL23945, RP1-159A19.1, DJ159A19.3, AHDC1	AT-hook DNA binding motif containing 1	NM_001029882.3, XM_005245848.2, XM_005245851.2, XM_011541255.1, XM_005245849.2, XM_005245850.2, XM_011541256.1, XM_011541257.1, XM_005245852.2, XR_946609.1		NP_001025053.1
GeneID:54806	AHI1	6	135283972	135497765	213793	-	1	1_H929_CREB1_hg38::1::5411	37	in gene	1	72	1	1_H929_CREB1_hg38::1	72	Gene AHI1	FLJ20069, JBTS3, dJ71N10.1, AHI1, ORF1, FLJ14023, AHI-1, DKFZp686J1653	Abelson helper integration site 1	NM_017651.4, NM_001134830.1, NM_001134831.1, NM_001134832.1, XM_011535910.1, XM_011535911.1, XR_942488.1, XR_942489.1, XR_942490.1, XR_942491.1, XM_011535912.1, XM_011535913.1, XM_011535914.1, XM_011535915.1, XR_942493.1, XR_942494.1, XR_942495.1, XM_0115		NP_060121.3, NP_001128302.1, NP_001128303.1, NP_001128304.1
GeneID:113146	AHNAK2	14	104937253	104978357	41104	-	1	1_H929_CREB1_hg38::1::1904	-7403	upstream	1	21	1	1_H929_CREB1_hg38::1	21	Gene AHNAK2	KIAA2019, C14orf78, AHNAK2	AHNAK nucleoprotein 2	NM_138420.2, XM_005267299.1		NP_612429.2, XP_005267356.1
GeneID:10598	AHSA1	14	77457875	77469472	11597	+	1	1_H929_CREB1_hg38::1::1840	-115	upstream	1	82	1	1_H929_CREB1_hg38::1	82	Gene AHSA1	C14orf3, p38, AHSA1, AHA1	AHA1, activator of heat shock 90kDa protein ATPase homolog 1 (yeast)	NM_012111.2, XM_011536361.1		NP_036243.1
GeneID:130872	AHSA2	2	61177420	61188573	11153	+	1	1_H929_CREB1_hg38::1::3575	-364	upstream	1	38	1	1_H929_CREB1_hg38::1	38	Gene AHSA2	FLJ34679, AHSA2, DKFZp564C236, Hch1, FLJ41715	AHA1, activator of heat shock 90kDa protein ATPase homolog 2 (yeast)	NM_152392.3, XM_011532541.1, XM_011532542.1, XM_011532543.1, XM_011532544.1, XM_006711943.2, XR_939658.1, XR_939659.1, XR_939660.1, XM_011532545.1, XM_011532546.1, XM_011532547.1		NP_689605.1
GeneID:64853	AIDA	1	222668013	222712901	44888	-	1	1_H929_CREB1_hg38::1::615	197	in gene	1	31	1	1_H929_CREB1_hg38::1	31	Gene AIDA	C1orf80, FLJ32421, FLJ12806, AIDA, RP11-378J18.7	axin interactor, dorsalization associated	NM_022831.2, XR_921909.1		NP_073742.2
GeneID:199	AIF1	6	31615192	31617021	1829	+	1	1_H929_CREB1_hg38::1::5226	5128	downstream	1	89	1	1_H929_CREB1_hg38::1	89	Gene AIF1	AIF-1, AIF1, IBA1, IRT1, IRT-1	allograft inflammatory factor 1	NM_032955.1, NM_001623.3, NM_004847.3, XM_005248871.1, XM_005272779.1, XM_005274925.1, XM_005275221.1, XM_005275357.1, XM_005275516.1, XM_005248870.3, XM_005272778.3, XM_005274924.3, XM_005275220.3, XM_005275356.3, XM_005275515.3		NP_116573.1, NP_001614.3, NP_004838.1, XP_005248928.1, XP_005272836.1, XP_005274982.1, XP_005275278.1, XP_005275414.1, XP_005275573.1
GeneID:83543	AIF1L	9	131096476	131123152	26676	+	3	1_H929_CREB1_hg38::1::6274, 1_H929_CREB1_hg38::1::6275, 1_H929_CREB1_hg38::1::6276	5284, 6276, 29092	in gene, in gene, downstream	1	197.333	3	1_H929_CREB1_hg38::1	430	Gene AIF1L	FLJ12783, C9orf58, IBA2, AIF1L, MGC29466	allograft inflammatory factor 1 like	NM_001185095.1, NM_001185096.1, NM_031426.3, NR_033701.1		NP_001172024.1, NP_001172025.1, NP_113614.1
GeneID:9131	AIFM1	X	130129362	130165887	36525	-	1	1_H929_CREB1_hg38::1::6415	-257	upstream	1	21	1	1_H929_CREB1_hg38::1	21	Gene AIFM1	COXPD6, AIF, AIFM1, MGC111425, CMTX4, NADMR, DFNX5, PDCD8, COWCK, CMT2D, NAMSD	apoptosis inducing factor, mitochondria associated 1	NM_004208.3, NM_145812.2, NM_145813.2, NM_001130846.2, NM_001130847.3		NP_004199.1, NP_665811.1, NP_665812.1, NP_001124318.1, NP_001124319.1
GeneID:150209	AIFM3	22	20965130	20981360	16230	+	1	1_H929_CREB1_hg38::1::4177	16982	downstream	1	65	1	1_H929_CREB1_hg38::1	65	Gene AIFM3	FLJ45137, AIFM3, FLJ30473, AIFL	apoptosis inducing factor, mitochondria associated 3	NM_144704.2, NM_001018060.2, NM_001146288.1, NR_027464.1		NP_653305.1, NP_001018070.1, NP_001139760.1
GeneID:51390	AIG1	6	143059363	143340343	280980	+	1	1_H929_CREB1_hg38::1::5422	1213	in gene	1	147	1	1_H929_CREB1_hg38::1	147	Gene AIG1	AIG1, dJ95L4.1, AIG-1, DKFZp686F03136, FLJ10485	androgen-induced 1	NM_001286587.1, NM_001286589.1, NM_016108.3, NM_001286588.1, XM_011535881.1, XM_005267010.3, XM_011535882.1, XM_011535883.1, XM_011535884.1, XR_942466.1, XM_011535885.1, XR_942467.1		NP_001273516.1, NP_001273518.1, NP_057192.2, NP_001273517.1
GeneID:9255	AIMP1	4	106315610	106349225	33615	+	1	1_H929_CREB1_hg38::1::4757	790	in gene	1	87	1	1_H929_CREB1_hg38::1	87	Gene AIMP1	EMAPII, AIMP1, EMAP2, HLD3, SCYE1, p43	aminoacyl tRNA synthetase complex-interacting multifunctional protein 1	NM_004757.3, NM_001142415.1, NM_001142416.1		NP_004748.2, NP_001135887.1, NP_001135888.1
GeneID:7965	AIMP2	7	6009251	6023834	14583	+	1	1_H929_CREB1_hg38::1::5527	-35	upstream	1	88	1	1_H929_CREB1_hg38::1	88	Gene AIMP2	JTV-1, PRO0992, P38, AIMP2	aminoacyl tRNA synthetase complex-interacting multifunctional protein 2	NM_006303.3, XM_005249848.1, XM_005249847.2, XM_011515519.1, XM_006715772.2, XM_005249850.2		NP_006294.2, XP_005249905.1
GeneID:9049	AIP	11	67483029	67491108	8079	+	1	1_H929_CREB1_hg38::1::1143	299	in gene	1	30	1	1_H929_CREB1_hg38::1	30	Gene AIP	SMTPHN, XAP2, FKBP16, AIP, FKBP37, ARA9	aryl hydrocarbon receptor interacting protein	NM_003977.3, NM_001302959.1, NM_001302960.1		NP_003968.3, NP_001289888.1, NP_001289889.1
GeneID:23746	AIPL1	17	6423737	6435199	11462	-	1	1_H929_CREB1_hg38::1::2483	-8929	upstream	1	19	1	1_H929_CREB1_hg38::1	19	Gene AIPL1	AIPL1, LCA4, AIPL2	aryl hydrocarbon receptor interacting protein-like 1	NM_001285402.1, NM_001033054.2, NM_001285400.2, NM_001285399.2, NM_001285403.2, NM_001033055.2, NM_001285401.2, NM_014336.4		NP_001272331.1, NP_001028226.1, NP_001272329.1, NP_001272328.1, NP_001272332.1, NP_055151.3, NP_001028227.1, NP_001272330.1
GeneID:84962	AJUBA	14	22971174	22982642	11468	-	1	1_H929_CREB1_hg38::1::1740	-142	upstream	1	58	1	1_H929_CREB1_hg38::1	58	Gene AJUBA	Ajuba, MGC15563, JUB, AJUBA	ajuba LIM protein	NM_032876.5, NM_198086.2, NM_001289097.1		NP_116265.1, NP_932352.1, NP_001276026.1
GeneID:203	AK1	9	127866480	127877743	11263	-	1	1_H929_CREB1_hg38::1::6238	15119	downstream	1	26	1	1_H929_CREB1_hg38::1	26	Gene AK1	AK1, HTL-S-58j		NM_000476.2, XM_005251786.2, XM_011518348.1, XM_011518349.1		NP_000467.1
GeneID:204	AK2	1	33007940	33036911	28971	-	1	1_H929_CREB1_hg38::1::201	-49	upstream	1	76	1	1_H929_CREB1_hg38::1	76	Gene AK2	ADK2, AK2	adenylate kinase 2	NM_013411.4, NM_001625.3, NM_001199199.1, NR_037591.1, NR_037592.1, XR_246248.1, XM_011540967.1, XR_946575.1		NP_037543.1, NP_001616.1, NP_001186128.1
GeneID:102157402	AK6	5	69351726	69370013	18287	-	1	1_H929_CREB1_hg38::1::4887	349	in gene	1	30	1	1_H929_CREB1_hg38::1	30	Gene AK6	AD-004, TAF9, CGI-137, CINAP, CIP, AK6, hCINAP	adenylate kinase 6	NM_001015891.1, NM_016283.4		NP_001015891.1, NP_057367.1
GeneID:158067	AK8	9	132725574	132878811	153237	-	2	1_H929_CREB1_hg38::1::6283, 1_H929_CREB1_hg38::1::6284	66235, 507	in gene, in gene	1	111	2	1_H929_CREB1_hg38::1	186	Gene AK8	FLJ36014, DDX31, RP11-143F18.1, FLJ32704, C9orf98, AK8, AK 8	adenylate kinase 8	NM_152572.2, XM_005272169.2, XM_006716964.2, XM_006716965.2, XM_011518277.1, XR_929719.1, XM_011518278.1, XM_011518279.1, XM_011518280.1		NP_689785.1
GeneID:8165	AKAP1	17	57085192	57121349	36157	+	1	1_H929_CREB1_hg38::1::2701	24	in gene	1	20	1	1_H929_CREB1_hg38::1	20	Gene AKAP1	D-AKAP1, AKAP1, TDRD17, MGC1807, AKAP121, AKAP84, AKAP149, PRKA1, AKAP, SAKAP84, PPP1R43	A-kinase anchoring protein 1	NM_003488.3, NM_001242902.1, NM_001242903.1, XM_005257707.1, XM_005257709.1, XM_011525318.1		NP_003479.1, NP_001229831.1, NP_001229832.1, XP_005257764.1, XP_005257766.1
GeneID:9465	AKAP7	6	131135686	131283535	147849	+	1	1_H929_CREB1_hg38::1::5405	-358	upstream	1	25	1	1_H929_CREB1_hg38::1	25	Gene AKAP7	AKAP18, AKAP7, AKAP15	A-kinase anchoring protein 7	NM_016377.3, NM_004842.3, NM_138633.2, XM_005267228.1, XR_427979.1, XM_011536262.1, XR_942636.1, XM_006715614.2, XM_005267229.3		NP_057461.2, NP_004833.1, NP_619539.1, XP_005267285.1
GeneID:10270	AKAP8	19	15353521	15379828	26307	-	1	1_H929_CREB1_hg38::1::3123	52	in gene	1	67	1	1_H929_CREB1_hg38::1	67	Gene AKAP8	AKAP-95, AKAP8, AKAP95, DKFZp586B1222	A-kinase anchoring protein 8	NM_005858.3, XM_011527624.1, XM_011527625.1, XR_244062.3		NP_005849.1
GeneID:26993	AKAP8L	19	15380048	15419121	39073	-	2	1_H929_CREB1_hg38::1::3123, 1_H929_CREB1_hg38::1::3124	39345, 49	downstream, in gene	1	59	2	1_H929_CREB1_hg38::1	67	Gene AKAP8L	AKAP8L, DKFZp434L0650, NAKAP95, NAKAP, HA95, HAP95	A-kinase anchoring protein 8 like	NM_001291478.1, NM_014371.3, NR_111971.1, XM_005259854.3, XM_011527916.1, XR_244065.3, XR_936170.1		NP_001278407.1, NP_055186.3
GeneID:79647	AKIRIN1	1	38991244	39006065	14821	+	1	1_H929_CREB1_hg38::1::226	-12	upstream	1	98	1	1_H929_CREB1_hg38::1	98	Gene AKIRIN1	RP11-781D11.2, FLJ12666, AKIRIN1, STRF2, C1orf108	akirin 1	NM_024595.2, NM_001136275.1, XM_011542139.1		NP_078871.1, NP_001129747.1
GeneID:83592	AKR1E2	10	4824560	4854131	29571	+	2	1_H929_CREB1_hg38::1::717, 1_H929_CREB1_hg38::1::718	1584, 25168	in gene, in gene	1	28	2	1_H929_CREB1_hg38::1	31	Gene AKR1E2	htAKR, AKR1E2, MGC10612, AKR1CL2, LoopADR, AKRDC1	aldo-keto reductase family 1, member E2	NM_001271021.1, NR_073127.1, NM_001271025.1, NR_073126.1, NM_001040177.2, NR_073125.1, XM_011519715.1, XR_930518.1, XM_011519716.1, XR_930519.1, XM_011519717.1, XM_011519718.1, XM_011519719.1, XR_930520.1, XM_011519720.1, XM_011519721.1, XM_011519722.1, X		NP_001257950.1, NP_001257954.1, NP_001035267.1
GeneID:8574	AKR7A2	1	19302708	19312146	9438	-	1	1_H929_CREB1_hg38::1::106	-78	upstream	1	27	1	1_H929_CREB1_hg38::1	27	Gene AKR7A2	AKR7A2, AFAR, AFAR1, AFB1-AR1, AKR7		NM_003689.3, XR_946785.1		NP_003680.2
GeneID:84335	AKT1S1	19	49869033	49878356	9323	-	4	1_H929_CREB1_hg38::1::3356, 1_H929_CREB1_hg38::1::3357, 1_H929_CREB1_hg38::1::3358, 1_H929_CREB1_hg38::1::3359	10932, 8713, 1652, 756	downstream, in gene, in gene, in gene	1	63	4	1_H929_CREB1_hg38::1	102	Gene AKT1S1	AKT1S1, Lobe, MGC2865, PRAS40	AKT1 substrate 1 (proline rich)	NM_001098633.3, NM_001278160.1, NM_032375.5, NM_001098632.2, NM_001278159.1		NP_001092103.1, NP_001265089.1, NP_115751.3, NP_001092102.1, NP_001265088.1
GeneID:208	AKT2	19	40230317	40285531	55214	-	1	1_H929_CREB1_hg38::1::3240	427	in gene	1	25	1	1_H929_CREB1_hg38::1	25	Gene AKT2	RAC-BETA, PRKBB, AKT2, PKBBETA, PKBB, HIHGHH	v-akt murine thymoma viral oncogene homolog 2	NM_001626.5, NM_001243028.2, NM_001243027.2, XM_011526614.1, XM_011526615.1, XM_011526616.1, XM_011526617.1, XM_011526618.1, XM_011526619.1, XM_011526620.1, XM_011526621.1, XM_011526622.1		NP_001617.1, NP_001229957.1, NP_001229956.1
GeneID:10000	AKT3	1	243488233	243851079	362846	-	1	1_H929_CREB1_hg38::1::680	519	in gene	1	25	1	1_H929_CREB1_hg38::1	25	Gene AKT3	AKT3, PKBG, MPPH2, PRKBG, DKFZp434N0250, RAC-gamma, RAC-PK-gamma, MPPH, STK-2, PKB-GAMMA	v-akt murine thymoma viral oncogene homolog 3	NM_005465.4, NM_181690.2, NM_001206729.1, XM_005272995.2, XM_006724960.1, XM_005272994.3, XM_011544011.1, XM_011544012.1, XM_005272997.3, XM_011544013.1, XM_011544014.1, XM_006711726.2, XM_006724959.2, XM_011546424.1, XM_011546425.1, XM_006724962.2, XM_01		NP_005456.1, NP_859029.1, NP_001193658.1, XP_005273052.1, XP_006725023.1
GeneID:64400	AKTIP	16	53491280	53504411	13131	-	1	1_H929_CREB1_hg38::1::2317	923	in gene	1	47	1	1_H929_CREB1_hg38::1	47	Gene AKTIP	FTS, FT1, AKTIP	AKT interacting protein	NM_022476.2, NM_001012398.1, XM_005256094.3, XM_005256095.3, XM_005256096.3, XM_005256097.3, XM_005256098.3		NP_071921.1, NP_001012398.1
GeneID:210	ALAD	9	113386312	113401338	15026	-	2	1_H929_CREB1_hg38::1::6197, 1_H929_CREB1_hg38::1::6198	-6, -9158	upstream, upstream	1	32	2	1_H929_CREB1_hg38::1	34	Gene ALAD	PBGS, MGC5057, ALADH, ALAD		NM_000031.5, XM_005251799.1, XM_011518363.1, XM_011518364.1		NP_000022.3, XP_005251856.1
GeneID:126133	ALDH16A1	19	49453216	49471050	17834	+	1	1_H929_CREB1_hg38::1::3347	25632	downstream	1	93	1	1_H929_CREB1_hg38::1	93	Gene ALDH16A1	MGC10204, ALDH16A1	aldehyde dehydrogenase 16 family member A1	NM_153329.3, NM_001145396.1, XM_011526441.1, XM_011526442.1		NP_699160.2, NP_001138868.1
GeneID:219	ALDH1B1	9	38392664	38398665	6001	+	1	1_H929_CREB1_hg38::1::6119	104	in gene	1	37	1	1_H929_CREB1_hg38::1	37	Gene ALDH1B1	ALDH5, ALDHX, MGC2230, ALDH1B1	aldehyde dehydrogenase 1 family member B1	NM_000692.4, XM_011517802.1		NP_000683.3
GeneID:217	ALDH2	12	111766887	111809985	43098	+	1	1_H929_CREB1_hg38::1::1541	25417	in gene	1	31	1	1_H929_CREB1_hg38::1	31	Gene ALDH2	ALDH2, ALDH-E2, MGC1806, ALDM, ALDHI	aldehyde dehydrogenase 2 family (mitochondrial)	NM_000690.3, NM_001204889.1		NP_000681.2, NP_001191818.1
GeneID:8659	ALDH4A1	1	18871430	18902799	31369	-	1	1_H929_CREB1_hg38::1::102	111	in gene	1	41	1	1_H929_CREB1_hg38::1	41	Gene ALDH4A1	DKFZp779M035, ALDH4, P5CDh, ALDH4A1, P5CD	aldehyde dehydrogenase 4 family member A1	NM_003748.3, NM_170726.2, NM_001161504.1, XM_011542352.1, XR_946786.1, XM_011542353.1		NP_003739.2, NP_733844.1, NP_001154976.1
GeneID:4329	ALDH6A1	14	74057662	74084493	26831	-	1	1_H929_CREB1_hg38::1::1828	-115	upstream	1	33	1	1_H929_CREB1_hg38::1	33	Gene ALDH6A1	MMSADHA, MMSDH, ALDH6A1, MGC40271	aldehyde dehydrogenase 6 family member A1	NM_001278593.1, NM_001278594.1, NM_005589.3		NP_001265522.1, NP_001265523.1, NP_005580.1
GeneID:226	ALDOA	16	30053090	30070420	17330	+	2	1_H929_CREB1_hg38::1::2259, 1_H929_CREB1_hg38::1::2260	12478, 22766	in gene, downstream	1	44.5	2	1_H929_CREB1_hg38::1	48	Gene ALDOA	ALDA, MGC17767, ALDOA, MGC17716, MGC10942, HEL-S-87p, GSD12	aldolase, fructose-bisphosphate A	NM_000034.3, NM_001127617.2, NM_001243177.1, NM_184041.2, NM_184043.2, XM_011545767.1, XM_011545768.1		NP_000025.1, NP_001121089.1, NP_001230106.1, NP_908930.1, NP_908932.1
GeneID:144245	ALG10B	12	38316686	38329726	13040	+	1	1_H929_CREB1_hg38::1::1373	-14	upstream	1	26	1	1_H929_CREB1_hg38::1	26	Gene ALG10B	ALG10, KCR1, ALG10B	ALG10B, alpha-1,2-glucosyltransferase	NM_001013620.3, XM_005268665.3, XM_006719243.2, XM_011537948.1		NP_001013642.1
GeneID:440138	ALG11	13	52012387	52029648	17261	+	1	1_H929_CREB1_hg38::1::1682	-99	upstream	1	42	1	1_H929_CREB1_hg38::1	42	Gene ALG11	UTP14C, CDG1P, GT8, ALG11, KIAA0266	ALG11, alpha-1,2-mannosyltransferase	NM_001004127.2, NR_036571.2		NP_001004127.2
GeneID:79868	ALG13	X	111680742	111764164	83422	+	1	1_H929_CREB1_hg38::1::6405	474	in gene	1	38	1	1_H929_CREB1_hg38::1	38	Gene ALG13	FLJ23018, MDS031, FLJ31785, MGC12423, GLT28D1, CDG1S, TDRD13, ALG13, CXorf45, YGL047W, EIEE36	ALG13, UDP-N-acetylglucosaminyltransferase subunit	NM_018466.4, NM_001099922.2, NM_001168385.1, NM_001039210.3, NR_033125.1, NM_001257230.1, NM_001257231.1, NM_001257234.1, NM_001257235.1, NM_001257237.1, NM_001257239.1, NM_001257240.1, NM_001257241.1, XM_011531028.1, XM_006724693.2, XM_011531029.1, XM_01		NP_060936.1, NP_001093392.1, NP_001161857.1, NP_001034299.3, NP_001244159.1, NP_001244160.1, NP_001244163.1, NP_001244164.1, NP_001244166.1, NP_001244168.1, NP_001244169.1, NP_001244170.1
GeneID:199857	ALG14	1	94981565	95072964	91399	-	1	1_H929_CREB1_hg38::1::341	164	in gene	1	26	1	1_H929_CREB1_hg38::1	26	Gene ALG14	CMSWTA, MGC19780, ALG14, CMS15	ALG14, UDP-N-acetylglucosaminyltransferase subunit	NM_144988.3, XM_005270582.2, XR_946568.1, XM_011540897.1		NP_659425.1
GeneID:85365	ALG2	9	99216425	99221964	5539	-	1	1_H929_CREB1_hg38::1::6177	-52	upstream	1	42	1	1_H929_CREB1_hg38::1	42	Gene ALG2	NET38, FLJ14511, ALG2, CMSTA3, hALPG2, CDGIi, CMS14	ALG2, alpha-1,3/1,6-mannosyltransferase	NM_033087.3, NR_024532.1		NP_149078.1
GeneID:29880	ALG5	13	36949770	36999367	49597	-	1	1_H929_CREB1_hg38::1::1658	-1289	upstream	1	18	1	1_H929_CREB1_hg38::1	18	Gene ALG5	ALG5, bA421P11.2, RP11-421P11.2	ALG5, dolichyl-phosphate beta-glucosyltransferase	NM_013338.4, NM_001142364.1, XM_005266362.3, XM_011535054.1		NP_037470.1, NP_001135836.1
GeneID:79796	ALG9	11	111782195	111871581	89386	-	1	1_H929_CREB1_hg38::1::1247	-7651	upstream	1	272	1	1_H929_CREB1_hg38::1	272	Gene ALG9	DIBD1, DKFZp586M2420, FLJ21845, CDG1L, LOH11CR1J, ALG9	ALG9, alpha-1,2-mannosyltransferase	NM_024740.2, NM_001077690.1, NM_001077692.1, NM_001077691.1, XM_011542990.1, XM_011542991.1, XM_005277723.3, XM_005277724.3, XM_011542992.1, XM_006718913.2, XR_947863.1, XM_011542993.1, XM_011542994.1, XM_011542995.1, XM_011542996.1, XM_011542997.1, XR_94		NP_079016.2, NP_001071158.1, NP_001071160.1, NP_001071159.1
GeneID:121642	ALKBH2	12	109088188	109093631	5443	-	1	1_H929_CREB1_hg38::1::1531	191	in gene	1	81	1	1_H929_CREB1_hg38::1	81	Gene ALKBH2	ABH2, FLJ99103, ALKBH2, MGC90512	alkB homolog 2, alpha-ketoglutarate-dependent dioxygenase	NM_001145374.1, NM_001001655.2, NM_001145375.1, NM_001205179.1, NM_001205180.1, XM_005253836.1, XM_005253835.3		NP_001138846.1, NP_001001655.1, NP_001138847.1, NP_001192108.1, NP_001192109.1, XP_005253893.1
GeneID:221120	ALKBH3	11	43880807	43920275	39468	+	1	1_H929_CREB1_hg38::1::1017	40089	downstream	1	28	1	1_H929_CREB1_hg38::1	28	Gene ALKBH3	DEPC-1, ALKBH3, PCA1, MGC118792, MGC118793, ABH3, MGC118790, DEPC1, FLJ43614	alkB homolog 3, alpha-ketoglutarate-dependent dioxygenase	NM_139178.3		NP_631917.1
GeneID:100507300	ALKBH3-AS1	11	43909289	43920944	11655	-	1	1_H929_CREB1_hg38::1::1017	48	in gene	1	28	1	1_H929_CREB1_hg38::1	28	Gene ALKBH3-AS1	RP11-613D13.7, ALKBH3-AS1	ALKBH3 antisense RNA 1	NR_038907.1
GeneID:54890	ALKBH5	17	18183553	18209954	26401	+	2	1_H929_CREB1_hg38::1::2530, 1_H929_CREB1_hg38::1::2531	-97, 1215	upstream, in gene	1	40.5	2	1_H929_CREB1_hg38::1	54	Gene ALKBH5	OFOXD1, FLJ20308, ABH5, OFOXD, ALKBH5	alkB homolog 5, RNA demethylase	NM_017758.3		NP_060228.3
GeneID:84964	ALKBH6	19	36009116	36014243	5127	-	1	1_H929_CREB1_hg38::1::3208	-93	upstream	1	29	1	1_H929_CREB1_hg38::1	29	Gene ALKBH6	ALKBH6, MGC15677, ABH6	alkB homolog 6	NM_198867.1, NM_032878.3, NM_001297701.1, XM_005259357.3, XM_005259359.3, XR_935867.1		NP_942567.1, NP_116267.3, NP_001284630.1
GeneID:84266	ALKBH7	19	6372433	6375250	2817	+	1	1_H929_CREB1_hg38::1::3004	-81	upstream	1	115	1	1_H929_CREB1_hg38::1	115	Gene ALKBH7	ALKBH7, SPATA11, UNQ6002, MGC10974, ABH7	alkB homolog 7	NM_032306.3, XM_005259658.3		NP_115682.1
GeneID:239	ALOX12	17	6994196	7010754	16558	+	2	1_H929_CREB1_hg38::1::2484, 1_H929_CREB1_hg38::1::2485	19180, 20604	downstream, downstream	1	48.5	2	1_H929_CREB1_hg38::1	50	Gene ALOX12	ALOX12, LOG12, 12S-LOX, 12-LOX	arachidonate 12-lipoxygenase	NM_000697.2, XM_011523780.1		NP_000688.2
GeneID:100506713	ALOX12-AS1	17	6985123	7012334	27211	-	2	1_H929_CREB1_hg38::1::2484, 1_H929_CREB1_hg38::1::2485	-1042, -2466	upstream, upstream	1	48.5	2	1_H929_CREB1_hg38::1	50	Gene ALOX12-AS1	ALOX12-AS1	ALOX12 antisense RNA 1	NR_040089.1
GeneID:247	ALOX15B	17	8039040	8049134	10094	+	1	1_H929_CREB1_hg38::1::2504	14784	downstream	1	29	1	1_H929_CREB1_hg38::1	29	Gene ALOX15B	ALOX15B, 15-LOX-2	arachidonate 15-lipoxygenase, type B	NM_001039130.1, NM_001141.2, NM_001039131.1		NP_001034219.1, NP_001132.2, NP_001034220.1
GeneID:57538	ALPK3	15	84816680	84873482	56802	+	1	1_H929_CREB1_hg38::1::2068	22712	in gene	1	26	1	1_H929_CREB1_hg38::1	26	Gene ALPK3	MAK, KIAA1330, MIDORI, FLJ12881, FLJ21176, ALPK3	alpha kinase 3	NM_020778.4		NP_065829.3
GeneID:57679	ALS2	2	201700263	201781172	80909	-	1	1_H929_CREB1_hg38::1::3809	-60	upstream	1	89	1	1_H929_CREB1_hg38::1	89	Gene ALS2	KIAA1563, ALS2CR6, FLJ31851, MGC87187, IAHSP, ALSJ, PLSJ, ALS2	ALS2, alsin Rho guanine nucleotide exchange factor	NM_020919.3, NM_001135745.1, XM_006712654.1, XM_005246709.2, XM_011511530.1, XM_011511531.1, XR_922974.1, XM_006712655.2		NP_065970.2, NP_001129217.1, XP_006712717.1
GeneID:10189	ALYREF	17	81887835	81891622	3787	-	1	1_H929_CREB1_hg38::1::2806	6	in gene	1	71	1	1_H929_CREB1_hg38::1	71	Gene ALYREF	REF, BEF, ALY, ALYREF, THOC4, ALY/REF		NM_005782.3, XR_933919.1		NP_005773.3
GeneID:55626	AMBRA1	11	46396412	46594069	197657	-	2	1_H929_CREB1_hg38::1::1025, 1_H929_CREB1_hg38::1::1026	202133, -11	downstream, upstream	1	31.5	2	1_H929_CREB1_hg38::1	41	Gene AMBRA1	AMBRA1, DCAF3, FLJ20294, MGC33725, KIAA1736, WDR94	autophagy/beclin-1 regulator 1	NM_001267783.1, NM_001267782.1, NM_017749.3, XM_005253009.2, XM_006718259.1, XM_005253011.2, XM_005253014.2, XM_006718260.1, NM_001300731.1, XM_011520214.1, XR_930878.1, XM_011520215.1		NP_001254712.1, NP_001254711.1, NP_060219.2, XP_005253066.1, XP_006718322.1, XP_005253068.1, XP_005253071.1, XP_006718323.1, NP_001287660.1
GeneID:262	AMD1	6	110814621	110895713	81092	+	2	1_H929_CREB1_hg38::1::5380, 1_H929_CREB1_hg38::1::5381	1283, 60115	in gene, in gene	1	70.5	2	1_H929_CREB1_hg38::1	98	Gene AMD1	FLJ26964, DKFZp313L1234, AMD1, ADOMETDC, AMD, SAMDC	adenosylmethionine decarboxylase 1	NM_001634.5, NM_001287214.1, NM_001287215.1, NM_001287216.1, NR_109768.1		NP_001625.2, NP_001274143.1, NP_001274144.1, NP_001274145.1
GeneID:51005	AMDHD2	16	2520362	2530954	10592	+	3	1_H929_CREB1_hg38::1::2142, 1_H929_CREB1_hg38::1::2143, 1_H929_CREB1_hg38::1::2144	-8746, -6090, 11734	upstream, upstream, downstream	1	87	3	1_H929_CREB1_hg38::1	173	Gene AMDHD2	CGI-14, AMDHD2	amidohydrolase domain containing 2	NM_001145815.1, NM_015944.3		NP_001139287.1, NP_057028.2
GeneID:267	AMFR	16	56361452	56425538	64086	-	1	1_H929_CREB1_hg38::1::2320	69090	downstream	1	20	1	1_H929_CREB1_hg38::1	20	Gene AMFR	RNF45, GP78, AMFR	autocrine motility factor receptor, E3 ubiquitin protein ligase	NM_001144.5, XM_005255890.2, XM_005255889.2		NP_001135.3
GeneID:386724	AMIGO3	3	49716834	49719805	2971	-	1	1_H929_CREB1_hg38::1::4410	-4195	upstream	1	107	1	1_H929_CREB1_hg38::1	107	Gene AMIGO3	AMIGO3, MGC120552, AMIGO-3, ALI3	adhesion molecule with Ig-like domain 3	NM_198722.2		NP_942015.1
GeneID:196394	AMN1	12	31671137	31730392	59255	-	2	1_H929_CREB1_hg38::1::1369, 1_H929_CREB1_hg38::1::1370	1304, -3400	in gene, upstream	1	80	2	1_H929_CREB1_hg38::1	143	Gene AMN1	AMN1	antagonist of mitotic exit network 1 homolog	NM_001113402.1, NM_001278412.1, NM_001278411.1, NR_103523.1, NR_103522.1, XM_006719054.2, XM_011520604.1		NP_001106873.1, NP_001265341.1, NP_001265340.1
GeneID:154810	AMOTL1	11	94706436	94876753	170317	+	1	1_H929_CREB1_hg38::1::1224	61724	in gene	1	50	1	1_H929_CREB1_hg38::1	50	Gene AMOTL1	JEAP, AMOTL1	angiomotin like 1	NM_130847.2, NM_001301007.1, XM_005273798.3, XM_011542626.1, XM_005273801.3, XM_011542627.1, XM_006718772.2, XM_011542628.1		NP_570899.1, NP_001287936.1
GeneID:275	AMT	3	49416778	49422678	5900	-	1	1_H929_CREB1_hg38::1::4409	-6634	upstream	1	33	1	1_H929_CREB1_hg38::1	33	Gene AMT	AMT, GCST, GCE, NKH, GCVT	aminomethyltransferase	NM_000481.3, NM_001164710.1, NM_001164711.1, NM_001164712.1, NR_028435.1		NP_000472.2, NP_001158182.1, NP_001158183.1, NP_001158184.1
GeneID:155185	AMZ1	7	2679522	2765679	86157	+	1	1_H929_CREB1_hg38::1::5509	78814	in gene	1	70	1	1_H929_CREB1_hg38::1	70	Gene AMZ1	KIAA1950, AMZ1	archaelysin family metallopeptidase 1	NM_133463.2, NM_001284355.1, XM_011515150.1, XM_011515151.1		NP_597720.1, NP_001271284.1
GeneID:51321	AMZ2	17	68205997	68257164	51167	+	1	1_H929_CREB1_hg38::1::2742	41619	in gene	1	22	1	1_H929_CREB1_hg38::1	22	Gene AMZ2	AMZ2		NM_016627.4, NM_001033569.1, NM_001033570.1, NM_001033571.1, NM_001033572.1, NM_001033574.1, NM_001289054.1, NM_001289056.1, XM_005257432.3, XM_005257433.3, XM_005257435.3, XM_005257436.2, XM_005257437.2, XM_006721940.2, XM_005257438.3		NP_057711.3, NP_001028741.1, NP_001028742.1, NP_001028743.1, NP_001028744.1, NP_001028746.1, NP_001275983.1, NP_001275985.1
GeneID:10393	ANAPC10	4	144967117	145098541	131424	-	1	1_H929_CREB1_hg38::1::4795	381	in gene	1	85	1	1_H929_CREB1_hg38::1	85	Gene ANAPC10	ANAPC10, DOC1, DKFZp564L0562, APC10	anaphase promoting complex subunit 10	NM_001256706.1, NM_001256707.1, NM_001256708.1, NM_001256709.1, NM_001256710.1, NM_001256711.1, NM_001256712.1, NM_014885.4, NR_046345.1, XM_011531521.1, XM_011531522.1, XM_011531523.1, XM_011531524.1, XM_011531525.1, XM_011531526.1, XM_011531527.1, XM_01		NP_001243635.1, NP_001243636.1, NP_001243637.1, NP_001243638.1, NP_001243639.1, NP_055700.2, NP_001243640.1, NP_001243641.1
GeneID:51529	ANAPC11	17	81890790	81900533	9743	+	1	1_H929_CREB1_hg38::1::2806	826	in gene	1	71	1	1_H929_CREB1_hg38::1	71	Gene ANAPC11	HSPC214, APC11, MGC882, ANAPC11, Apc11p	anaphase promoting complex subunit 11	NM_001002245.2, NM_001289420.1, NM_001289416.1, NM_001002249.2, NM_001289418.1, NM_001002247.2, NM_001289417.1, NM_001289415.1, NM_016476.11, NM_001002246.2, NM_001002244.2, NM_001289419.1, NM_001002248.2, NM_001289414.1		NP_001002245.1, NP_001276349.1, NP_001276345.1, NP_001002249.1, NP_001276347.1, NP_057560.8, NP_001002247.1, NP_001002248.1, NP_001002246.1, NP_001002244.1, NP_001276346.1, NP_001276344.1, NP_001276348.1, NP_001276343.1
GeneID:25847	ANAPC13	3	134477704	134486023	8319	-	1	1_H929_CREB1_hg38::1::4525	167	in gene	1	26	1	1_H929_CREB1_hg38::1	26	Gene ANAPC13	SWM1, APC13, ANAPC13, DKFZp566D193	anaphase promoting complex subunit 13	NM_015391.3, NM_001242374.1, NM_001242375.1		NP_056206.1, NP_001229303.1, NP_001229304.1
GeneID:25906	ANAPC15	11	72109587	72112776	3189	-	1	1_H929_CREB1_hg38::1::1170	40	in gene	1	71	1	1_H929_CREB1_hg38::1	71	Gene ANAPC15	C11orf51, DKFZp564M082, ANAPC15, APC15, HSPC020	anaphase promoting complex subunit 15	NM_014042.2, NM_001278487.1, NM_001278491.1, NM_001278488.1, NM_001278492.1, NM_001278486.1, NM_001278490.1, NM_001278494.1, NM_001278485.1, NM_001278489.1, NM_001278493.1		NP_054761.1, NP_001265416.1, NP_001265420.1, NP_001265417.1, NP_001265421.1, NP_001265415.1, NP_001265419.1, NP_001265423.1, NP_001265414.1, NP_001265418.1, NP_001265422.1
GeneID:29882	ANAPC2	9	137174784	137188605	13821	-	1	1_H929_CREB1_hg38::1::6309	29	in gene	1	320	1	1_H929_CREB1_hg38::1	320	Gene ANAPC2	RP11-350O14.5, ANAPC2, APC2	anaphase promoting complex subunit 2	NM_013366.3, XR_929779.1, XR_929780.1, XR_929781.1		NP_037498.1
GeneID:51433	ANAPC5	12	121308245	121354209	45964	-	1	1_H929_CREB1_hg38::1::1572	1665	in gene	1	73	1	1_H929_CREB1_hg38::1	73	Gene ANAPC5	ANAPC5, APC5	anaphase promoting complex subunit 5	NM_016237.4, NM_001137559.1, XM_006719449.1, XM_005253900.2		NP_057321.2, NP_001131031.1, XP_006719512.1
GeneID:283	ANG	14	20684177	20694186	10009	+	2	1_H929_CREB1_hg38::1::1731, 1_H929_CREB1_hg38::1::1732	-1281, -817	upstream, upstream	1	20	2	1_H929_CREB1_hg38::1	20	Gene ANG	MGC71966, MGC22466, ANG, RNASE4, RNASE5, ALS9, RAA1, HEL168	angiogenin, ribonuclease, RNase A family, 5	NM_001145.4, NM_001097577.2		NP_001136.1, NP_001091046.1
GeneID:23357	ANGEL1	14	76787243	76828473	41230	-	1	1_H929_CREB1_hg38::1::1837	15545	in gene	1	19	1	1_H929_CREB1_hg38::1	19	Gene ANGEL1	FLJ60172, Ccr4e, KIAA0759, ANGEL1, RP11-488C13.5	angel homolog 1 (Drosophila)	NM_015305.3, XM_011536591.1, XR_943408.1, XR_943409.1		NP_056120.2
GeneID:284	ANGPT1	8	107249482	107498026	248544	-	1	1_H929_CREB1_hg38::1::5999	161514	in gene	1	24	1	1_H929_CREB1_hg38::1	24	Gene ANGPT1	ANGPT1, AGPT, AGP1, ANG1	angiopoietin 1	NM_001146.3, NM_001199859.1, XR_928319.1		NP_001137.2, NP_001186788.1
GeneID:83854	ANGPTL6	19	10092337	10106209	13872	-	1	1_H929_CREB1_hg38::1::3045	-111	upstream	1	68	1	1_H929_CREB1_hg38::1	68	Gene ANGPTL6	ANGPTL6, AGF, ARP5	angiopoietin like 6	NM_031917.2, XM_011528347.1, XM_005260091.2, XM_011528348.1, XM_011528349.1, XM_011528350.1		NP_114123.2
GeneID:286	ANK1	8	41653225	41896762	243537	-	1	1_H929_CREB1_hg38::1::5928	99162	in gene	1	42	1	1_H929_CREB1_hg38::1	42	Gene ANK1	SPH1, ANK, ANK1, SPH2		NM_020475.2, NM_020477.2, NM_000037.3, NM_020476.2, NM_001142445.1, NM_001142446.1, NM_020478.4, NM_020480.4, XM_011544490.1, XM_011544491.1, XM_011544492.1, XM_011544493.1, XM_011544494.1, XM_011544495.1, XM_011544496.1, XM_011544497.1, XM_011544498.1, X		NP_065208.2, NP_065210.2, NP_000028.3, NP_065209.2, NP_001135917.1, NP_001135918.1, NP_065213.2, NP_065211.2
GeneID:150709	ANKAR	2	189674292	189763058	88766	+	1	1_H929_CREB1_hg38::1::3785	88460	in gene	1	63	1	1_H929_CREB1_hg38::1	63	Gene ANKAR	ANKAR, FLJ25415	ankyrin and armadillo repeat containing	NM_144708.3, XM_011510673.1, XM_011510674.1, XM_011510675.1, XM_011510676.1, XM_011510677.1, XM_011510678.1, XM_011510679.1, XM_011510680.1, XM_011510681.1, XM_011510682.1, XM_011510683.1, XM_011510684.1, XM_011510685.1, XM_011510686.1, XM_011510687.1, XM		NP_653309.3
GeneID:54882	ANKHD1	5	140401814	140539856	138042	+	1	1_H929_CREB1_hg38::1::5005	-246	upstream	1	166	1	1_H929_CREB1_hg38::1	166	Gene ANKHD1	MASK1, ANKHD1, MASK, VBARP, PP2500	ankyrin repeat and KH domain containing 1	NM_017747.2, NM_024668.3, NM_017978.2, NM_001197030.1		NP_060217.1, NP_078944.2, NP_060448.1, NP_001183959.1
GeneID:404734	ANKHD1-EIF4EBP3	5	140401814	140549578	147764	+	2	1_H929_CREB1_hg38::1::5005, 1_H929_CREB1_hg38::1::5006	-246, 155626	upstream, downstream	1	110	2	1_H929_CREB1_hg38::1	166	Gene ANKHD1-EIF4EBP3	MASK-BP3ARF, MASK-BP3arf, MASK-BP3, ANKHD1-EIF4EBP3	ANKHD1-EIF4EBP3 readthrough	NM_020690.5		NP_065741.3
GeneID:54467	ANKIB1	7	92246216	92401770	155554	+	1	1_H929_CREB1_hg38::1::5672	-456	upstream	1	20	1	1_H929_CREB1_hg38::1	20	Gene ANKIB1	FLJ33123, KIAA1386, ANKIB1, DKFZp434A0225	ankyrin repeat and IBR domain containing 1	NM_019004.1, XM_005250457.2, XM_005250458.2, XM_011516334.1, XM_011516335.1, XR_927480.1		NP_061877.1
GeneID:51281	ANKMY1	2	240479422	240561068	81646	-	1	1_H929_CREB1_hg38::1::3867	844	in gene	1	23	1	1_H929_CREB1_hg38::1	23	Gene ANKMY1	FLJ20499, DKFZp686D20155, ANKMY1, DKFZp686L21237, ZMYND13	ankyrin repeat and MYND domain containing 1	NM_001282781.1, NM_001282780.1, NM_017844.3, NM_001282771.1, NM_016552.3, XM_011511300.1, XM_011511301.1, XM_011511302.1, XM_011511303.1, XM_011511304.1, XR_922938.1, XM_011511305.1, XM_011511306.1, XM_011511307.1, XM_011511308.1, XM_011511309.1, XM_01151		NP_001269710.1, NP_001269709.1, NP_060314.2, NP_001269700.1, NP_057636.2
GeneID:57037	ANKMY2	7	16599776	16645817	46041	-	1	1_H929_CREB1_hg38::1::5545	-231	upstream	1	44	1	1_H929_CREB1_hg38::1	44	Gene ANKMY2	ANKMY2, DKFZp564O043, ZMYND20	ankyrin repeat and MYND domain containing 2	NM_020319.2, XM_011515458.1		NP_064715.1
GeneID:57763	ANKRA2	5	73552200	73565705	13505	-	1	1_H929_CREB1_hg38::1::4891	-55	upstream	1	101	1	1_H929_CREB1_hg38::1	101	Gene ANKRA2	ANKRA2, ANKRA	ankyrin repeat family A member 2	NM_023039.4, XM_005248560.2		NP_075526.1
GeneID:55608	ANKRD10	13	110878540	110915107	36567	-	1	1_H929_CREB1_hg38::1::1717	44739	downstream	1	21	1	1_H929_CREB1_hg38::1	21	Gene ANKRD10	DKFZp686B07190, ANKRD10, FLJ20093	ankyrin repeat domain 10	NM_017664.3, NM_001286721.1, NR_104586.1, NR_104587.1		NP_060134.2, NP_001273650.1
GeneID:29123	ANKRD11	16	89267619	89490574	222955	-	1	1_H929_CREB1_hg38::1::2439	-194	upstream	1	114	1	1_H929_CREB1_hg38::1	114	Gene ANKRD11	ANCO-1, ANCO1, ANKRD11, LZ16, T13, KBGS	ankyrin repeat domain 11	NM_001256182.1, NM_001256183.1, NM_013275.5, NR_045839.1, XM_006721181.1, XM_011523051.1, XM_011523052.1, XM_011523053.1, XM_011523054.1, XM_011523055.1, XM_011523056.1, XM_011523057.1, XM_006721184.2		NP_001243111.1, NP_001243112.1, NP_037407.4, XP_006721244.1
GeneID:23253	ANKRD12	18	9136753	9285985	149232	+	1	1_H929_CREB1_hg38::1::2838	-17	upstream	1	16	1	1_H929_CREB1_hg38::1	16	Gene ANKRD12	ANCO-2, ANKRD12, Nbla00144, ANCO1, KIAA0874, GAC-1, FLJ20053	ankyrin repeat domain 12	NM_001204056.1, NM_001083625.2, NM_015208.4, XM_005258095.1, XM_005258096.1, XM_005258092.2, XM_005258093.2, XM_011525638.1, XM_011525639.1		NP_001190985.1, NP_001077094.1, NP_056023.3, XP_005258152.1, XP_005258153.1, XP_005258149.1
GeneID:81573	ANKRD13C	1	70259002	70354788	95786	-	1	1_H929_CREB1_hg38::1::314	-188	upstream	1	174	1	1_H929_CREB1_hg38::1	174	Gene ANKRD13C	RP4-677H15.5, ANKRD13C, dJ677H15.3, DKFZp566D1346, FLJ14998	ankyrin repeat domain 13C	NM_030816.4, XM_006710929.2, XM_005271234.2, XM_005271235.2, XR_946767.1, XM_011542215.1		NP_110443.3
GeneID:54522	ANKRD16	10	5861726	5889897	28171	-	1	1_H929_CREB1_hg38::1::721	-215	upstream	1	57	1	1_H929_CREB1_hg38::1	57	Gene ANKRD16	ANKRD16	ankyrin repeat domain 16	NM_019046.2, NM_001009941.2, NM_001009943.2		NP_061919.1, NP_001009941.1, NP_001009943.1
GeneID:26057	ANKRD17	4	73074785	73259142	184357	-	2	1_H929_CREB1_hg38::1::4717, 1_H929_CREB1_hg38::1::4718	189318, -26	downstream, upstream	1	84.5	2	1_H929_CREB1_hg38::1	95	Gene ANKRD17	MASK2, GTAR, KIAA0697, ANKRD17, FLJ22206, NY-BR-16	ankyrin repeat domain 17	NM_032217.3, NM_198889.1, NM_001286771.1, XM_005265667.3, XM_005265671.3, XM_005265672.3, XM_005265673.2		NP_115593.3, NP_942592.1, NP_001273700.1
GeneID:84079	ANKRD27	19	32597001	32675196	78195	-	1	1_H929_CREB1_hg38::1::3191	-36	upstream	1	26	1	1_H929_CREB1_hg38::1	26	Gene ANKRD27	DKFZp434L0718, FLJ00040, PP12899, VARP, ANKRD27	ankyrin repeat domain 27	NM_032139.2, XM_006723412.2, XM_005259310.2		NP_115515.2
GeneID:651746	ANKRD33B	5	10564323	10657816	93493	+	1	1_H929_CREB1_hg38::1::4847	63645	in gene	1	21	1	1_H929_CREB1_hg38::1	21	Gene ANKRD33B	RP11-215G15.5, ANKRD33B		NM_001164440.1, XM_005248344.3, XM_005248343.3		NP_001157912.1
GeneID:353322	ANKRD37	4	185396686	185400243	3557	+	1	1_H929_CREB1_hg38::1::4825	-718	upstream	1	80	1	1_H929_CREB1_hg38::1	80	Gene ANKRD37	MGC111507, ANKRD37, Lrp2bp	ankyrin repeat domain 37	NM_181726.2, XM_005262981.2		NP_859077.1
GeneID:51239	ANKRD39	2	96847985	96858019	10034	-	1	1_H929_CREB1_hg38::1::3653	-125	upstream	1	29	1	1_H929_CREB1_hg38::1	29	Gene ANKRD39	MGC41816, ANKRD39	ankyrin repeat domain 39	NM_016466.5		NP_057550.3
GeneID:338699	ANKRD42	11	83193739	83256099	62360	+	1	1_H929_CREB1_hg38::1::1213	-139	upstream	1	43	1	1_H929_CREB1_hg38::1	43	Gene ANKRD42	SARP, ANKRD42, FLJ37874, PPP1R79	ankyrin repeat domain 42	NM_001300973.1, NM_001300977.1, NM_001300972.1, NM_001300976.1, NM_182603.3, NM_001300975.1, NR_125355.1		NP_001287902.1, NP_001287906.1, NP_001287901.1, NP_001287905.1, NP_872409.2, NP_001287904.1
GeneID:283373	ANKRD52	12	56237807	56258359	20552	-	1	1_H929_CREB1_hg38::1::1439	-8617	upstream	1	30	1	1_H929_CREB1_hg38::1	30	Gene ANKRD52	ANKRD33, FLJ34236, ANKRD52	ankyrin repeat domain 52	NM_173595.3, XM_011538197.1		NP_775866.2
GeneID:129138	ANKRD54	22	37830854	37848621	17767	-	1	1_H929_CREB1_hg38::1::4239	4077	in gene	1	52	1	1_H929_CREB1_hg38::1	52	Gene ANKRD54	LIAR, ANKRD54		NM_138797.2, NR_036556.1, XM_006724136.1, XM_006724137.1, XM_011529877.1, XM_011529878.1, XR_937811.1, XM_011529879.1, XM_011529880.1, XM_011529881.1, XM_011529882.1, XM_011529883.1, XM_011529884.1, XR_937812.1		NP_620152.1, XP_006724199.1, XP_006724200.1
GeneID:122416	ANKRD9	14	102503649	102509791	6142	-	2	1_H929_CREB1_hg38::1::1887, 1_H929_CREB1_hg38::1::1888	-113, -7201	upstream, upstream	1	24	2	1_H929_CREB1_hg38::1	26	Gene ANKRD9	ANKRD9, MGC21990	ankyrin repeat domain 9	NM_152326.2, XM_005267310.2, XM_005267311.2		NP_689539.1
GeneID:23294	ANKS1A	6	34889261	35098010	208749	+	2	1_H929_CREB1_hg38::1::5279, 1_H929_CREB1_hg38::1::5280	-1213, 19	upstream, in gene	1	114.5	2	1_H929_CREB1_hg38::1	139	Gene ANKS1A	KIAA0229, MGC42354, ANKS1A, ANKS1	ankyrin repeat and sterile alpha motif domain containing 1A	NM_015245.2, XM_011514431.1, XM_011514432.1, XM_011514433.1, XM_006715036.2, XM_005248964.2, XM_011514434.1, XM_011514435.1, XM_011514436.1, XM_011514437.1		NP_056060.2
GeneID:56899	ANKS1B	12	98729904	99984727	1254823	-	1	1_H929_CREB1_hg38::1::1502	1172311	in gene	1	31	1	1_H929_CREB1_hg38::1	31	Gene ANKS1B	MGC26087, AIDA-1, EB-1, EB1, ANKS1B, ANKS2, AIDA, cajalin-2	ankyrin repeat and sterile alpha motif domain containing 1B	NM_020140.3, NM_152788.4, NM_181670.3, NM_001204066.1, NM_001204067.1, NM_001204068.1, NM_001204069.1, NM_001204070.1, NM_001204065.1, NM_001204079.1, NM_001204080.1, NM_001204081.1, XM_011538570.1, XR_944628.1, XR_944629.1, XM_006719504.2, XM_006719505.2		NP_064525.1, NP_690001.3, NP_858056.2, NP_001190995.1, NP_001190996.1, NP_001190997.1, NP_001190998.1, NP_001190999.1, NP_001190994.1, NP_001191008.1, NP_001191009.1, NP_001191010.1
GeneID:124401	ANKS3	16	4696510	4734377	37867	-	2	1_H929_CREB1_hg38::1::2187, 1_H929_CREB1_hg38::1::2188	40841, -87	downstream, upstream	1	34.5	2	1_H929_CREB1_hg38::1	36	Gene ANKS3	KIAA1977, FLJ32767, FLJ32345, ANKS3	ankyrin repeat and sterile alpha motif domain containing 3	NM_001242929.1, NM_133450.3, NR_040252.1, XM_011522372.1, XM_011522373.1, XM_011522374.1, XM_005255119.3, XM_011522375.1, XM_011522376.1, XM_011522377.1, XM_011522378.1, XM_005255121.3		NP_001229858.1, NP_597707.1
GeneID:389161	ANKUB1	3	149760648	149792843	32195	-	1	1_H929_CREB1_hg38::1::4557	40267	downstream	1	42	1	1_H929_CREB1_hg38::1	42	Gene ANKUB1	FLJ40759, C3orf16, ANKUB1	ankyrin repeat and ubiquitin domain containing 1	NM_001144960.1, XM_011512798.1, XM_011512799.1, XM_011512800.1, XM_011512801.1, XM_011512802.1		NP_001138432.1
GeneID:55139	ANKZF1	2	219229757	219236669	6912	+	2	1_H929_CREB1_hg38::1::3833, 1_H929_CREB1_hg38::1::3834	3, 15683	in gene, downstream	1	58	2	1_H929_CREB1_hg38::1	83	Gene ANKZF1	ZNF744, FLJ13144, FLJ10415, ANKZF1	ankyrin repeat and zinc finger domain containing 1	NM_018089.2, NM_001042410.1, XM_005246663.1, NM_001282792.1, XR_427096.1, XR_427097.1, XM_011511392.1, XR_922952.1, XR_922953.1		NP_060559.2, NP_001035869.1, XP_005246720.1, NP_001269721.1
GeneID:54443	ANLN	7	36389803	36453791	63988	+	1	1_H929_CREB1_hg38::1::5586	85	in gene	1	28	1	1_H929_CREB1_hg38::1	28	Gene ANLN	FSGS8, ANLN, DKFZp779A055, Scraps, scra, FSFS8	anillin actin binding protein	XM_006715746.1, NM_018685.4, NM_001284301.2, NM_001284302.2, XM_006715747.2		XP_006715809.1, NP_061155.2, NP_001271230.1, NP_001271231.1
GeneID:55107	ANO1	11	70078302	70189545	111243	+	1	1_H929_CREB1_hg38::1::1161	33426	in gene	1	34	1	1_H929_CREB1_hg38::1	34	Gene ANO1	ORAOV2, ANO1, TAOS2, FLJ10261, TMEM16A, DOG1	anoctamin 1	NM_018043.5, NR_030691.1, XM_006718602.1, XM_006718604.1, XM_006718605.1, XM_011545121.1, XM_011545122.1, XM_011545123.1, XM_011545124.1, XM_011545125.1, XM_011545126.1, XM_011545127.1, XM_011545128.1, XM_011545129.1, XM_011545130.1, XM_011545131.1		NP_060513.5, XP_006718665.1, XP_006718667.1, XP_006718668.1
GeneID:101927546	ANO7P1	1	16215907	16227036	11129	-	1	1_H929_CREB1_hg38::1::92	20092	downstream	1	23	1	1_H929_CREB1_hg38::1	23	Gene ANO7P1	ANO7L1, TMEM16M, C1orf224, ANO7P1	anoctamin 7 pseudogene 1	XM_011523494.1, XR_933823.1, XR_933877.1, XR_933912.1, XR_933924.1, XR_933933.1, XR_933934.1, XR_933937.1, XR_933940.1, XM_011542506.1, XR_946991.1, XR_946992.1, XR_946993.1, XR_946994.1, XR_946995.1, XR_946996.1, XR_946997.1, XR_946998.1
GeneID:57719	ANO8	19	17323223	17334834	11611	-	3	1_H929_CREB1_hg38::1::3144, 1_H929_CREB1_hg38::1::3145, 1_H929_CREB1_hg38::1::3146	-14, -1710, -2478	upstream, upstream, upstream	1	59.333	3	1_H929_CREB1_hg38::1	79	Gene ANO8	TMEM16H, KIAA1623, ANO8	anoctamin 8	NM_020959.2, XR_936199.1, XR_936200.1, XR_936201.1		NP_066010.1
GeneID:338440	ANO9	11	417930	442011	24081	-	2	1_H929_CREB1_hg38::1::929, 1_H929_CREB1_hg38::1::930	-6277, -8213	upstream, upstream	1	44	2	1_H929_CREB1_hg38::1	53	Gene ANO9	PIG5, TMEM16J, TP53I5, ANO9	anoctamin 9	NM_001012302.2, XR_428843.1, XR_428844.1, XM_011520046.1, XR_930862.1, XM_011520047.1, XM_011520048.1, XM_011520049.1, XM_011520050.1, XR_930863.1, XM_011520051.1, XM_011520052.1, XM_011520053.1		NP_001012302.2
GeneID:10541	ANP32B	9	97983207	98015943	32736	+	1	1_H929_CREB1_hg38::1::6171	25	in gene	1	31	1	1_H929_CREB1_hg38::1	31	Gene ANP32B	PHAPI2, SSP29, APRIL, ANP32B	acidic nuclear phosphoprotein 32 family member B	NM_006401.2		NP_006392.1
GeneID:81611	ANP32E	1	150218417	150236156	17739	-	1	1_H929_CREB1_hg38::1::404	-68	upstream	1	67	1	1_H929_CREB1_hg38::1	67	Gene ANP32E	ANP32E, LANP-L, LANPL, MGC5350	acidic nuclear phosphoprotein 32 family member E	NM_030920.4, NM_001136478.3, NM_001136479.2, NM_001280559.1, NM_001280560.1, XM_005245513.2, XM_005245514.2		NP_112182.1, NP_001129950.1, NP_001129951.1, NP_001267488.1, NP_001267489.1, XP_005245570.1, XP_005245571.1
GeneID:307	ANXA4	2	69644100	69826464	182364	+	1	1_H929_CREB1_hg38::1::3600	185404	downstream	1	81	1	1_H929_CREB1_hg38::1	81	Gene ANXA4	HEL-S-274, PIG28, MGC75105, ZAP36, DKFZp686H02120, ANXA4, ANX4	annexin A4	NM_001153.3, XM_011532805.1		NP_001144.1
GeneID:310	ANXA7	10	73375431	73414083	38652	-	1	1_H929_CREB1_hg38::1::820	227	in gene	1	28	1	1_H929_CREB1_hg38::1	28	Gene ANXA7	ANX7, ANXA7, SNX, SYNEXIN	annexin A7	NM_001156.3, NM_004034.2, XM_005269738.2, XM_005269739.2		NP_001147.1, NP_004025.1, XP_005269795.1, XP_005269796.1
GeneID:653145	ANXA8	10	47467993	47993768	525775	-	1	1_H929_CREB1_hg38::1::785	440328	in gene	1	28	1	1_H929_CREB1_hg38::1	28	Gene ANXA8	CH17-360D5.2, ANX8, ANXA8, FLJ53095	annexin A8	NM_001271702.1, NM_001040084.2, NM_001271703.1, XM_011549394.1, XR_959492.1, XM_011549395.1, XM_005276385.3, XM_011549396.1, XM_011549397.1, XR_959493.1, XR_959494.1, XR_959495.1, XR_959496.1, XR_959497.1, XM_011540096.1, XM_011540097.1, XR_246202.2, XR_9		NP_001258631.1, NP_001035173.1, NP_001258632.1
GeneID:55435	AP1AR	4	112231737	112272715	40978	+	1	1_H929_CREB1_hg38::1::4763	-185	upstream	1	26	1	1_H929_CREB1_hg38::1	26	Gene AP1AR	GBAR, gamma-BAR, 2C18, C4orf16, AP1AR, PRO0971	adaptor related protein complex 1 associated regulatory protein	NM_018569.4, NM_001128426.1, XM_005263116.1, XM_011532100.1		NP_061039.3, NP_001121898.1, XP_005263173.1
GeneID:164	AP1G1	16	71729000	71809073	80073	-	1	1_H929_CREB1_hg38::1::2371	81	in gene	1	210	1	1_H929_CREB1_hg38::1	210	Gene AP1G1	ADTG, AP1G1, MGC18255, CLAPG1	adaptor related protein complex 1 gamma 1 subunit	NM_001128.5, NM_001030007.1		NP_001119.3, NP_001025178.1
GeneID:10053	AP1M2	19	10572671	10587315	14644	-	2	1_H929_CREB1_hg38::1::3056, 1_H929_CREB1_hg38::1::3057	21395, 18131	downstream, downstream	1	28	2	1_H929_CREB1_hg38::1	33	Gene AP1M2	AP1M2, MU-1B, HSMU1B, MU1B, mu2, AP1-mu2	adaptor related protein complex 1 mu 2 subunit	NM_005498.4, NM_001300887.1, XM_011527615.1		NP_005489.2, NP_001287816.1
GeneID:1174	AP1S1	7	101154405	101161276	6871	+	1	1_H929_CREB1_hg38::1::5717	11195	downstream	1	44	1	1_H929_CREB1_hg38::1	44	Gene AP1S1	WUGSC:H_DJ0747G18.2, MEDNIK, FLJ92436, CLAPS1, SIGMA1A, AP19, AP1S1, EKV3	adaptor related protein complex 1 sigma 1 subunit	NM_001283.3		NP_001274.1
GeneID:160	AP2A1	19	49766923	49807112	40189	+	1	1_H929_CREB1_hg38::1::3354	-171	upstream	1	36	1	1_H929_CREB1_hg38::1	36	Gene AP2A1	AP2A1, CLAPA1, ADTAA, AP2-ALPHA	adaptor related protein complex 2 alpha 1 subunit	NM_014203.2, NM_130787.2, XM_011526556.1, XM_011526557.1		NP_055018.2, NP_570603.2
GeneID:163	AP2B1	17	35586899	35726417	139518	+	2	1_H929_CREB1_hg38::1::2580, 1_H929_CREB1_hg38::1::2581	-8339, 349	upstream, in gene	1	172.5	2	1_H929_CREB1_hg38::1	303	Gene AP2B1	AP2-BETA, AP105B, ADTB2, DKFZp781K0743, CLAPB1, AP2B1	adaptor related protein complex 2 beta 1 subunit	NM_001282.2, NM_001030006.1, XM_005257938.1, XM_011524448.1, XM_011524449.1, XM_011524450.1, XM_011524451.1, XM_005257937.2, XM_011524452.1, XM_011524453.1, XM_011524454.1, XM_011524455.1, XM_005257941.2		NP_001273.1, NP_001025177.1, XP_005257995.1
GeneID:1175	AP2S1	19	46838158	46850995	12837	-	2	1_H929_CREB1_hg38::1::3305, 1_H929_CREB1_hg38::1::3306	-45, -9293	upstream, upstream	1	25	2	1_H929_CREB1_hg38::1	27	Gene AP2S1	AP17, AP2S1, AP17-DELTA, FBHOk, HHC3, CLAPS2, FBH3	adaptor related protein complex 2 sigma 1 subunit	NM_001301076.1, NM_001301078.1, NM_001301081.1, NM_004069.4, NM_021575.3, XM_011526423.1, XM_011526424.1		NP_001288005.1, NP_001288007.1, NP_001288010.1, NP_004060.2, NP_067586.1
GeneID:8120	AP3B2	15	82659281	82709908	50627	-	1	1_H929_CREB1_hg38::1::2063	29332	in gene	1	28	1	1_H929_CREB1_hg38::1	28	Gene AP3B2	DKFZp686D17136, NAPTB, AP3B2	adaptor related protein complex 3 beta 2 subunit	NM_001278512.1, NM_004644.4, NM_001278511.1, XM_011522097.1, XM_011522098.1, XM_011522099.1, XM_011522100.1		NP_001265441.1, NP_004635.2, NP_001265440.1
GeneID:8943	AP3D1	19	2100988	2151620	50632	-	2	1_H929_CREB1_hg38::1::2943, 1_H929_CREB1_hg38::1::2944	55316, -60	downstream, upstream	1	30.5	2	1_H929_CREB1_hg38::1	34	Gene AP3D1	AP3D1, hBLVR, ADTD	adaptor related protein complex 3 delta 1 subunit	NM_001261826.1, NM_003938.6, XM_006722932.1		NP_001248755.1, NP_003929.4, XP_006722995.1
GeneID:10947	AP3M2	8	42152946	42171183	18237	+	1	1_H929_CREB1_hg38::1::5929	-146	upstream	1	44	1	1_H929_CREB1_hg38::1	44	Gene AP3M2	AP3M2, AP47B, P47B, CLA20	adaptor related protein complex 3 mu 2 subunit	NM_006803.3, NM_001134296.1		NP_006794.1, NP_001127768.1
GeneID:1176	AP3S1	5	115841922	115914081	72159	+	1	1_H929_CREB1_hg38::1::4937	-242	upstream	1	39	1	1_H929_CREB1_hg38::1	39	Gene AP3S1	AP3S1, Sigma3A, CLAPS3	adaptor related protein complex 3 sigma 1 subunit	NM_001284.2, XM_011543135.1, XM_011543136.1, XM_011543137.1, XM_011543138.1		NP_001275.1
GeneID:10239	AP3S2	15	89830599	89894385	63786	-	1	1_H929_CREB1_hg38::1::2079	273	in gene	1	48	1	1_H929_CREB1_hg38::1	48	Gene AP3S2	AP3S2, sigma3b, AP3S3, FLJ35955	adaptor related protein complex 3 sigma 2 subunit	NM_005829.4, NR_023361.1, NR_037582.1		NP_005820.1
GeneID:100287722	AP4B1-AS1	1	113812612	113901237	88625	+	1	1_H929_CREB1_hg38::1::366	-36	upstream	1	24	1	1_H929_CREB1_hg38::1	24	Gene AP4B1-AS1	RP5-1073O3.5, AP4B1-AS1	AP4B1 antisense RNA 1	NR_037864.1, NR_125965.1
GeneID:23431	AP4E1	15	50908625	51005900	97275	+	1	1_H929_CREB1_hg38::1::1986	15	in gene	1	27	1	1_H929_CREB1_hg38::1	27	Gene AP4E1	CPSQ4, AP4E1, DKFZp686L12167, SPG51	adaptor related protein complex 4 epsilon 1 subunit	NM_001252127.1, NM_007347.4, XM_005254264.2, XM_011521408.1, XM_006720447.2, XM_011521409.1		NP_001239056.1, NP_031373.2, XP_005254321.1
GeneID:9179	AP4M1	7	100101412	100107180	5768	+	2	1_H929_CREB1_hg38::1::5696, 1_H929_CREB1_hg38::1::5697	-708, 124	upstream, in gene	1	40	2	1_H929_CREB1_hg38::1	52	Gene AP4M1	MU-ARP2, SPG50, MU-4, CPSQ3, AP4M1	adaptor related protein complex 4 mu 1 subunit	NM_004722.3, XM_011516685.1, XM_005250689.3, XM_006716175.2, XM_005250690.3, XM_011516686.1, XM_011516687.1		NP_004713.2
GeneID:91056	AP5B1	11	65773898	65780591	6693	-	1	1_H929_CREB1_hg38::1::1114	335	in gene	1	18	1	1_H929_CREB1_hg38::1	18	Gene AP5B1	AP-5, PP1030, DKFZp761E198, AP5B1	adaptor related protein complex 5 beta 1 subunit	NM_138368.4		NP_612377.4
GeneID:55317	AP5S1	20	3820524	3825307	4783	+	1	1_H929_CREB1_hg38::1::3888	228	in gene	1	154	1	1_H929_CREB1_hg38::1	154	Gene AP5S1	FLJ11168, C20orf29, AP5S1	adaptor related protein complex 5 sigma 1 subunit	NM_001204446.1, NM_018347.2, NM_001204447.1		NP_001191375.1, NP_060817.1, NP_001191376.1
GeneID:9907	AP5Z1	7	4775631	4794395	18764	+	1	1_H929_CREB1_hg38::1::5512	-79	upstream	1	62	1	1_H929_CREB1_hg38::1	62	Gene AP5Z1	SPG48, KIAA0415, AP5Z1, zeta	adaptor related protein complex 5 zeta 1 subunit	NM_014855.2, XR_242109.1		NP_055670.1
GeneID:9546	APBA3	19	3750773	3761698	10925	-	2	1_H929_CREB1_hg38::1::2972, 1_H929_CREB1_hg38::1::2973	-222, -1022	upstream, upstream	1	52	2	1_H929_CREB1_hg38::1	83	Gene APBA3	X11L2, MGC:15815, APBA3, mint3	amyloid beta precursor protein binding family A member 3	NM_004886.3, XM_006722950.2, XM_006722951.2		NP_004877.1
GeneID:322	APBB1	11	6395124	6419472	24348	-	1	1_H929_CREB1_hg38::1::962	29104	downstream	1	20	1	1_H929_CREB1_hg38::1	20	Gene APBB1	FE65, MGC:9072, APBB1, RIR	amyloid beta precursor protein binding family B member 1	NM_001164.4, NM_145689.2, NM_001257321.2, NM_001257326.2, NM_001257320.2, NM_001257325.2, NM_001257323.2, NM_001257319.2, NR_047512.2, XM_006718211.1, XM_006718213.1, XM_006718209.2, XM_006718210.2, XM_006718212.2, XM_006718214.2, XM_006718215.2, XM_01152		NP_001155.1, NP_663722.1, NP_001244250.1, NP_001244255.1, NP_001244249.1, NP_001244248.1, NP_001244252.1, NP_001244254.1, XP_006718274.1, XP_006718276.1
GeneID:10307	APBB3	5	140558268	140564604	6336	-	2	1_H929_CREB1_hg38::1::5006, 1_H929_CREB1_hg38::1::5007	7164, 60	downstream, in gene	1	85	2	1_H929_CREB1_hg38::1	116	Gene APBB3	MGC87674, FE65L2, SRA, APBB3, MGC150555	amyloid beta precursor protein binding family B member 3	NM_133172.2, NM_006051.3, NM_133173.2, NM_133174.2		NP_573418.2, NP_006042.3, NP_573419.2, NP_573420.2
GeneID:324	APC	5	112707505	112846239	138734	+	1	1_H929_CREB1_hg38::1::4931	30351	in gene	1	29	1	1_H929_CREB1_hg38::1	29	Gene APC	DP2.5, DP3, APC, DP2, GS, PPP1R46, BTPS2	adenomatous polyposis coli	NM_001127511.2, NM_001127510.2, NM_000038.5		NP_001120983.2, NP_001120982.1, NP_000029.2
GeneID:10297	APC2	19	1446268	1473244	26976	+	2	1_H929_CREB1_hg38::1::2929, 1_H929_CREB1_hg38::1::2930	-8012, 32852	upstream, downstream	1	30.5	2	1_H929_CREB1_hg38::1	39	Gene APC2	APCL, APC2	adenomatosis polyposis coli 2	NM_005883.2, XM_006722608.2, XM_006722610.2, XM_005259475.2, XM_006722607.2, XM_006722609.2		NP_005874.1
GeneID:328	APEX1	14	20455131	20457772	2641	+	3	1_H929_CREB1_hg38::1::1728, 1_H929_CREB1_hg38::1::1729, 1_H929_CREB1_hg38::1::1730	-475, -123, 6565	upstream, upstream, downstream	1	39	3	1_H929_CREB1_hg38::1	58	Gene APEX1	APE1, APEX1, APX, APEX, REF1, APEN, APE, HAP1	apurinic/apyrimidinic endodeoxyribonuclease 1	NM_001244249.1, NM_001641.3, NM_080648.2, NM_080649.2, XM_005267581.3, XM_005267582.3		NP_001231178.1, NP_001632.2, NP_542379.1, NP_542380.1
GeneID:51107	APH1A	1	150265399	150269209	3810	-	1	1_H929_CREB1_hg38::1::405	-55	upstream	1	37	1	1_H929_CREB1_hg38::1	37	Gene APH1A	6530402N02Rik, APH1A, APH-1, CGI-78, APH-1A	aph-1 homolog A, gamma secretase subunit	NM_001077628.2, NM_001243771.1, NM_001243772.1, NM_016022.3, NR_045033.1, NR_045034.1, NR_045035.1, XM_006711362.1		NP_001071096.1, NP_001230700.1, NP_001230701.1, NP_057106.2, XP_006711425.1
GeneID:8539	API5	11	43311955	43344530	32575	+	1	1_H929_CREB1_hg38::1::1015	-19	upstream	1	21	1	1_H929_CREB1_hg38::1	21	Gene API5	FLJ11587, API5, AAC-11, AAC11	apoptosis inhibitor 5	NR_024625.1, NM_006595.3, NM_001142930.1, NM_001142931.1, NM_001243747.1, XM_006718359.2		NP_006586.1, NP_001136402.1, NP_001136403.1, NP_001230676.1
GeneID:51074	APIP	11	34882295	34916411	34116	-	1	1_H929_CREB1_hg38::1::1012	-1157	upstream	1	28	1	1_H929_CREB1_hg38::1	28	Gene APIP	APIP2, hAPIP, CGI29, MMRP19, dJ179L10.2, APIP, CGI-29	APAF1 interacting protein	NM_015957.3, XM_011520154.1, XM_011520155.1		NP_057041.2
GeneID:200558	APLF	2	68467559	68580162	112603	+	1	1_H929_CREB1_hg38::1::3597	-39	upstream	1	33	1	1_H929_CREB1_hg38::1	33	Gene APLF	FLJ16593, C2orf13, MGC47799, PALF, APLF, APFL, Xip1, ZCCHH1	aprataxin and PNKP like factor	NM_173545.2		NP_775816.1
GeneID:57136	APMAP	20	24962925	24992974	30049	-	1	1_H929_CREB1_hg38::1::3920	174	in gene	1	59	1	1_H929_CREB1_hg38::1	59	Gene APMAP	C20orf3, BSCv, APMAP	adipocyte plasma membrane associated protein	NM_020531.2, XM_005260763.2		NP_065392.1
GeneID:116519	APOA5	11	116789370	116792420	3050	-	1	1_H929_CREB1_hg38::1::1256	4324	downstream	1	75	1	1_H929_CREB1_hg38::1	75	Gene APOA5	APOA5, FLJ97995, RAP3, APOAV, MGC126836, MGC126838	apolipoprotein A-V	NM_001166598.1, NM_052968.4		NP_001160070.1, NP_443200.2
GeneID:10930	APOBEC2	6	41053201	41064891	11690	+	1	1_H929_CREB1_hg38::1::5299	19887	downstream	1	32	1	1_H929_CREB1_hg38::1	32	Gene APOBEC2	ARCD1, APOBEC2, ARP1	apolipoprotein B mRNA editing enzyme catalytic subunit 2	NM_006789.3		NP_006780.1
GeneID:341	APOC1	19	44914325	44919349	5024	+	2	1_H929_CREB1_hg38::1::3276, 1_H929_CREB1_hg38::1::3277	843, 12907	in gene, downstream	1	103	2	1_H929_CREB1_hg38::1	114	Gene APOC1	ApoC-I, APOC1, Apo-CI	apolipoprotein C-I	NM_001645.3, XM_005258855.2		NP_001636.1
GeneID:344	APOC2	19	44945982	44949565	3583	+	1	1_H929_CREB1_hg38::1::3278	9058	downstream	1	32	1	1_H929_CREB1_hg38::1	32	Gene APOC2	APOC2, MGC75082, APOC-II, APO-CII	apolipoprotein C-II	NM_000483.4		NP_000474.2
GeneID:346	APOC4	19	44942238	44945496	3258	+	1	1_H929_CREB1_hg38::1::3278	12802	downstream	1	32	1	1_H929_CREB1_hg38::1	32	Gene APOC4	APOC-IV, APOC4, APO-CIV	apolipoprotein C-IV	NM_001646.2		NP_001637.1
GeneID:100533990	APOC4-APOC2	19	44942238	44949565	7327	+	1	1_H929_CREB1_hg38::1::3278	12802	downstream	1	32	1	1_H929_CREB1_hg38::1	32	Gene APOC4-APOC2	FLJ44269, APOC4-APOC2	APOC4-APOC2 readthrough (NMD candidate)	NR_037932.1
GeneID:348	APOE	19	44905749	44909395	3646	+	1	1_H929_CREB1_hg38::1::3276	9419	downstream	1	114	1	1_H929_CREB1_hg38::1	114	Gene APOE	APO-E, APOE, LDLCQ5, AD2, LPG, MGC1571	apolipoprotein E	NM_001302688.1, NM_000041.3, NM_001302689.1, NM_001302690.1, NM_001302691.1		NP_001289617.1, NP_000032.1, NP_001289618.1, NP_001289619.1, NP_001289620.1
GeneID:80831	APOL5	22	35708424	35730325	21901	+	1	1_H929_CREB1_hg38::1::4226	19192	in gene	1	29	1	1_H929_CREB1_hg38::1	29	Gene APOL5	APOLV, APOL5, APOL-V		NM_030642.1, XM_011530393.1, XM_006724321.2, XM_011546899.1, XM_006725403.2		NP_085145.1
GeneID:81575	APOLD1	12	12725917	12791466	65549	+	2	1_H929_CREB1_hg38::1::1344, 1_H929_CREB1_hg38::1::1345	-637, -221	upstream, upstream	1	19	2	1_H929_CREB1_hg38::1	22	Gene APOLD1	DKFZp434F0318, FLJ25138, VERGE, APOLD1, FLJ95166	apolipoprotein L domain containing 1	NM_030817.2, NM_001130415.1		NP_110444.3, NP_001123887.1
GeneID:55937	APOM	6	31652410	31658210	5800	+	3	1_H929_CREB1_hg38::1::5227, 1_H929_CREB1_hg38::1::5228, 1_H929_CREB1_hg38::1::5229	198, 12678, 13494	in gene, downstream, downstream	1	78.333	3	1_H929_CREB1_hg38::1	131	Gene APOM	NG20, APOM, G3a, MGC22400, HSPC336	apolipoprotein M	NM_019101.2, NM_001256169.1, NR_045828.1, XM_006715150.2, XM_006725493.2, XM_006725707.2, XM_006725824.2, XM_006725916.2, XM_006726009.2, XM_006726104.2		NP_061974.2, NP_001243098.1
GeneID:84334	APOPT1	14	103562957	103592187	29230	+	1	1_H929_CREB1_hg38::1::1896	-173	upstream	1	30	1	1_H929_CREB1_hg38::1	30	Gene APOPT1	C14orf153, APOP1, MGC2562, APOPT1, APOP	apoptogenic 1, mitochondrial	NM_032374.4, NM_001302652.1, NM_001302653.1, NM_001302654.1, NR_126432.1, NR_126431.1		NP_115750.2, NP_001289581.1, NP_001289582.1, NP_001289583.1
GeneID:10513	APPBP2	17	60443149	60526240	83091	-	1	1_H929_CREB1_hg38::1::2717	-64	upstream	1	41	1	1_H929_CREB1_hg38::1	41	Gene APPBP2	APPBP2, KIAA0228, HS.84084, PAT1	amyloid beta precursor protein binding protein 2	NM_006380.3, NM_001282476.1, XM_011524198.1, XM_011524199.1		NP_006371.2, NP_001269405.1
GeneID:26060	APPL1	3	57227737	57273471	45734	+	1	1_H929_CREB1_hg38::1::4442	-185	upstream	1	22	1	1_H929_CREB1_hg38::1	22	Gene APPL1	DIP13alpha, APPL, APPL1, MODY14	adaptor protein, phosphotyrosine interacting with PH domain and leucine zipper 1	NM_012096.2, XM_011533583.1		NP_036228.1
GeneID:353	APRT	16	88809469	88811934	2465	-	2	1_H929_CREB1_hg38::1::2432, 1_H929_CREB1_hg38::1::2433	11742, 510	downstream, in gene	1	24.5	2	1_H929_CREB1_hg38::1	28	Gene APRT	AMP, APRTD, MGC125856, APRT, DKFZp686D13177, MGC125857, MGC129961	adenine phosphoribosyltransferase	NM_000485.2, NM_001030018.1		NP_000476.1, NP_001025189.1
GeneID:100505854	APTR	7	77683851	77697345	13494	-	1	1_H929_CREB1_hg38::1::5660	1089	in gene	1	38	1	1_H929_CREB1_hg38::1	38	Gene APTR	APTR, AC090421.1, RSBN1L-AS1	Alu-mediated CDKN1A/p21 transcriptional regulator (non-protein coding)	NR_038361.1
GeneID:54840	APTX	9	32972606	33025138	52532	-	2	1_H929_CREB1_hg38::1::6086, 1_H929_CREB1_hg38::1::6087	23538, -142	in gene, upstream	1	135.5	2	1_H929_CREB1_hg38::1	231	Gene APTX	FHA-HIT, AXA1, FLJ20157, AOA1, MGC1072, EAOH, APTX, EOAHA, AOA	aprataxin	NM_175069.2, NM_001195248.1, NM_001195249.1, NM_001195250.1, NM_001195251.1, NM_001195252.1, NR_036576.1, NR_036577.1, NR_036578.1, NR_036579.1, NM_175073.2, NM_001195254.1, XM_006716791.2, XR_929276.1, XR_929277.1, XM_006716792.2, XM_011517936.1, XM_0115		NP_778239.1, NP_001182177.1, NP_001182178.1, NP_001182179.1, NP_001182180.1, NP_778243.1, NP_001182181.1, NP_001182183.1
GeneID:282679	AQP11	11	77589635	77610356	20721	+	1	1_H929_CREB1_hg38::1::1204	-35	upstream	1	21	1	1_H929_CREB1_hg38::1	21	Gene AQP11	AQP11, AQPX1	aquaporin 11	NM_173039.2, XM_005273917.3, XR_949880.1, XR_949881.1, XR_949882.1		NP_766627.1
GeneID:9716	AQR	15	34856351	34969794	113443	-	1	1_H929_CREB1_hg38::1::1928	2	in gene	1	45	1	1_H929_CREB1_hg38::1	45	Gene AQR	fSAP164, IBP160, AQR, DKFZp686B23123, KIAA0560	aquarius intron-binding spliceosomal factor	NM_014691.2		NP_055506.1
GeneID:369	ARAF	X	47561100	47571921	10821	+	1	1_H929_CREB1_hg38::1::6351	180	in gene	1	26	1	1_H929_CREB1_hg38::1	26	Gene ARAF	ARAF, A-RAF, ARAF1, RAFA1, PKS2	A-Raf proto-oncogene, serine/threonine kinase	NM_001256196.1, NM_001256197.1, NM_001654.4, XM_006724529.1, XM_011543906.1, XM_011543907.1, XM_011543908.1, XM_011543909.1		NP_001243125.1, NP_001243126.1, NP_001645.1, XP_006724592.1
GeneID:116985	ARAP1	11	72685069	72752389	67320	-	2	1_H929_CREB1_hg38::1::1174, 1_H929_CREB1_hg38::1::1175	29829, -6907	in gene, upstream	1	57.5	2	1_H929_CREB1_hg38::1	70	Gene ARAP1	CENTD2, KIAA0782, ARAP1	ArfGAP with RhoGAP domain, ankyrin repeat and PH domain 1	NM_001040118.2, NM_015242.4, NM_001135190.1		NP_001035207.1, NP_056057.2, NP_001128662.1
GeneID:64411	ARAP3	5	141653401	141682233	28832	-	1	1_H929_CREB1_hg38::1::5017	23897	in gene	1	34	1	1_H929_CREB1_hg38::1	34	Gene ARAP3	ARAP3, DRAG1, CENTD3, FLJ21065	ArfGAP with RhoGAP domain, ankyrin repeat and PH domain 3	NM_022481.5, XM_005268497.1, XM_005268498.1, XM_005268499.1, XM_006714792.1, XM_011537677.1, XM_005268500.2, XR_944326.1, XR_944327.1, XR_944328.1, XR_944329.1		NP_071926.4, XP_005268554.1, XP_005268555.1, XP_005268556.1, XP_006714855.1
GeneID:9870	AREL1	14	74661252	74713115	51863	-	1	1_H929_CREB1_hg38::1::1829	-37	upstream	1	116	1	1_H929_CREB1_hg38::1	116	Gene AREL1	KIAA0317, AREL1	apoptosis resistant E3 ubiquitin protein ligase 1	NM_001039479.1, XM_006720344.1, XM_005268244.2, XM_011537415.1, XM_011537416.1, XM_011537417.1, XM_011537418.1		NP_001034568.1, XP_006720407.1, XP_005268301.1
GeneID:375	ARF1	1	228082660	228099212	16552	+	3	1_H929_CREB1_hg38::1::641, 1_H929_CREB1_hg38::1::642, 1_H929_CREB1_hg38::1::643	60, 20652, 26620	in gene, downstream, downstream	1	206.333	3	1_H929_CREB1_hg38::1	310	Gene ARF1	ARF1	ADP ribosylation factor 1	NM_001658.3, NM_001024226.1, NM_001024227.1, NM_001024228.1		NP_001649.1, NP_001019397.1, NP_001019398.1, NP_001019399.1
GeneID:378	ARF4	3	57571363	57597488	26125	-	1	1_H929_CREB1_hg38::1::4444	48	in gene	1	108	1	1_H929_CREB1_hg38::1	108	Gene ARF4	ARF2, ARF4	ADP ribosylation factor 4	NM_001660.3		NP_001651.1
GeneID:381	ARF5	7	127588352	127591705	3353	+	2	1_H929_CREB1_hg38::1::5760, 1_H929_CREB1_hg38::1::5761	-2784, 48	upstream, in gene	1	72.5	2	1_H929_CREB1_hg38::1	84	Gene ARF5	ARF5	ADP ribosylation factor 5	NM_001662.3		NP_001653.1
GeneID:55738	ARFGAP1	20	63272785	63289793	17008	+	1	1_H929_CREB1_hg38::1::4040	-113	upstream	1	20	1	1_H929_CREB1_hg38::1	20	Gene ARFGAP1	MGC39924, ARF1GAP, ARFGAP1, HRIHFB2281	ADP ribosylation factor GTPase activating protein 1	NM_018209.3, NM_175609.2, NM_001281482.1, NM_001281483.1, NM_001281484.1, NR_104022.1, NR_104023.1, XR_936567.1, XR_936568.1, XR_936569.1, XR_936570.1, XR_936571.1, XR_936572.1, XM_011528901.1, XM_006723823.2, XR_936574.1, XR_936575.1, XM_011528902.1, XR_		NP_060679.1, NP_783202.1, NP_001268411.1, NP_001268412.1, NP_001268413.1
GeneID:84364	ARFGAP2	11	47164298	47177503	13205	-	1	1_H929_CREB1_hg38::1::1031	447	in gene	1	49	1	1_H929_CREB1_hg38::1	49	Gene ARFGAP2	FLJ14576, NBLA10535, ARFGAP2, FLJ26000, ZNF289, Zfp289, IRZ, Nbla10535, ZFP289	ADP ribosylation factor GTPase activating protein 2	NM_001242832.1, NM_032389.4, XM_005253166.1, XM_005253167.1, XM_006718346.1, XM_005253168.2, XM_011520405.1		NP_001229761.1, NP_115765.2, XP_005253223.1, XP_005253224.1, XP_006718409.1, XP_005253225.1
GeneID:26286	ARFGAP3	22	42796524	42857402	60878	-	1	1_H929_CREB1_hg38::1::4272	330	in gene	1	27	1	1_H929_CREB1_hg38::1	27	Gene ARFGAP3	FLJ45618, ARFGAP1, ARFGAP3	ADP ribosylation factor GTPase activating protein 3	NM_014570.4, NM_001142293.1, XM_005261525.2		NP_055385.3, NP_001135765.1, XP_005261582.1
GeneID:10564	ARFGEF2	20	48921721	49036693	114972	+	1	1_H929_CREB1_hg38::1::3994	125063	downstream	1	31	1	1_H929_CREB1_hg38::1	31	Gene ARFGEF2	dJ1164I10.1, ARFGEF2, PVNH2, FLJ23723, BIG2	ADP ribosylation factor guanine nucleotide exchange factor 2	NM_006420.2, XM_005260252.2		NP_006411.2
GeneID:23647	ARFIP2	11	6474683	6481479	6796	-	1	1_H929_CREB1_hg38::1::963	103	in gene	1	121	1	1_H929_CREB1_hg38::1	121	Gene ARFIP2	POR1, FLJ18046, FLJ18697, FLJ99239, ARFIP2	ADP ribosylation factor interacting protein 2	NM_001242854.1, NM_001242855.1, NM_001242856.1, NM_012402.3, XM_005252840.3, XR_930861.1		NP_001229783.1, NP_001229784.1, NP_001229785.1, NP_036534.1
GeneID:384	ARG2	14	67619862	67651720	31858	+	1	1_H929_CREB1_hg38::1::1812	-86	upstream	1	86	1	1_H929_CREB1_hg38::1	86	Gene ARG2	ARG2		NM_001172.3		NP_001163.1
GeneID:392	ARHGAP1	11	46677075	46700665	23590	-	1	1_H929_CREB1_hg38::1::1028	-199	upstream	1	54	1	1_H929_CREB1_hg38::1	54	Gene ARHGAP1	RHOGAP1, ARHGAP1, CDC42GAP, p50rhoGAP, RHOGAP	Rho GTPase activating protein 1	NM_004308.3, XM_011520094.1, XM_011520095.1		NP_004299.1
GeneID:55114	ARHGAP17	16	24919384	25015601	96217	-	1	1_H929_CREB1_hg38::1::2233	305	in gene	1	20	1	1_H929_CREB1_hg38::1	20	Gene ARHGAP17	FLJ37567, PP4534, ARHGAP17, NADRIN, RICH1, PP367, DKFZp564A1363, MSTP110, MSTP038, MGC87805, WBP15, FLJ43368, MST066, RICH1B, MSTP066, MST110	Rho GTPase activating protein 17	NM_018054.5, NM_001006634.2, XM_011545873.1, XM_011545874.1, XR_950809.1, XM_011545875.1, XM_011545876.1, XR_950810.1, XM_011545877.1, XM_011545878.1, XR_950811.1		NP_060524.4, NP_001006635.1
GeneID:84986	ARHGAP19	10	97222173	97292673	70500	-	1	1_H929_CREB1_hg38::1::852	161	in gene	1	21	1	1_H929_CREB1_hg38::1	21	Gene ARHGAP19	MGC138804, DKFZp313K217, MGC138805, MGC14258, ARHGAP19	Rho GTPase activating protein 19	NM_032900.5, NM_001204300.1, NM_001256423.1		NP_116289.4, NP_001191229.1, NP_001243352.1
GeneID:100533184	ARHGAP19-SLIT1	10	97153042	97292673	139631	-	1	1_H929_CREB1_hg38::1::852	161	in gene	1	21	1	1_H929_CREB1_hg38::1	21	Gene ARHGAP19-SLIT1	ARHGAP19-SLIT1	ARHGAP19-SLIT1 readthrough (NMD candidate)	NR_037909.1
GeneID:201176	ARHGAP27	17	45393902	45432916	39014	-	1	1_H929_CREB1_hg38::1::2658	37684	in gene	1	22	1	1_H929_CREB1_hg38::1	22	Gene ARHGAP27	ARHGAP27, SH3P20, FLJ43547, MGC120624, CAMGAP1, FLJ35572, MGC78393, SH3D20, FLJ76025, PP905	Rho GTPase activating protein 27	NM_199282.2, NM_174919.3, NM_001282290.1, XM_011524468.1, XM_011524469.1, XM_006721745.2, XM_011524470.1, XM_006721747.2, XM_011524471.1, XR_934416.1, XR_934417.1, XM_011524472.1, XR_429873.2, XR_429875.2, XR_429876.2, XM_005257128.2, XR_934418.1, XM_0067		NP_954976.1, NP_777579.2, NP_001269219.1
GeneID:80728	ARHGAP39	8	144529179	144700520	171341	-	2	1_H929_CREB1_hg38::1::6060, 1_H929_CREB1_hg38::1::6061	178088, 171560	downstream, downstream	1	71.5	2	1_H929_CREB1_hg38::1	113	Gene ARHGAP39	ARHGAP39, KIAA1688, CrGAP, Vilse	Rho GTPase activating protein 39	NM_025251.1, XM_011517308.1, XM_011517309.1, XM_005272344.2, XM_011517310.1, XM_011517311.1, XM_011517312.1		NP_079527.1
GeneID:395	ARHGAP6	X	11137543	11665701	528158	-	1	1_H929_CREB1_hg38::1::6320	242117	in gene	1	30	1	1_H929_CREB1_hg38::1	30	Gene ARHGAP6	RHOGAP6, ARHGAP6, RHOGAPX-1	Rho GTPase activating protein 6	NM_013427.2, NM_006125.2, NM_013423.2, NM_001287242.1, NR_109776.1		NP_038286.2, NP_006116.2, NP_038267.1, NP_001274171.1
GeneID:396	ARHGDIA	17	81867719	81871406	3687	-	2	1_H929_CREB1_hg38::1::2804, 1_H929_CREB1_hg38::1::2805	10606, -66	downstream, upstream	1	54	2	1_H929_CREB1_hg38::1	85	Gene ARHGDIA	HEL-S-47e, RHOGDI-1, MGC117248, ARHGDIA, RHOGDI, NPHS8, GDIA1	Rho GDP dissociation inhibitor (GDI) alpha	NM_001185077.2, NM_004309.5, NM_001185078.2, NM_001301240.1, NM_001301241.1, NM_001301242.1, NM_001301243.1, NR_125441.1, XM_011523574.1		NP_001172006.1, NP_004300.1, NP_001172007.1, NP_001288169.1, NP_001288170.1, NP_001288171.1, NP_001288172.1
GeneID:397	ARHGDIB	12	14942015	14961628	19613	-	1	1_H929_CREB1_hg38::1::1349	-132	upstream	1	31	1	1_H929_CREB1_hg38::1	31	Gene ARHGDIB	D4, ARHGDIB, Ly-GDI, GDID4, GDIA2, RAP1GN1, RhoGDI2, LYGDI	Rho GDP dissociation inhibitor (GDI) beta	NM_001175.5, XM_011520665.1, XM_011520666.1		NP_001166.3
GeneID:27237	ARHGEF16	1	3454583	3481115	26532	+	1	1_H929_CREB1_hg38::1::37	-135	upstream	1	17	1	1_H929_CREB1_hg38::1	17	Gene ARHGEF16	GEF16, NBR, ARHGEF16	Rho guanine nucleotide exchange factor 16	NM_014448.3, XM_011541251.1, XM_011541252.1, XM_011541253.1, XR_946608.1, XM_011541254.1		NP_055263.2
GeneID:9828	ARHGEF17	11	73305939	73369380	63441	+	1	1_H929_CREB1_hg38::1::1180	70381	downstream	1	62	1	1_H929_CREB1_hg38::1	62	Gene ARHGEF17	KIAA0337, p164-RhoGEF, ARHGEF17, FLJ90019, TEM4, P164RHOGEF	Rho guanine nucleotide exchange factor 17	NM_014786.3, XM_011545405.1, XM_011545406.1, XR_950116.1, XM_011545407.1		NP_055601.2
GeneID:128272	ARHGEF19	1	16197856	16212671	14815	-	1	1_H929_CREB1_hg38::1::92	5727	in gene	1	23	1	1_H929_CREB1_hg38::1	23	Gene ARHGEF19	ARHGEF19, FLJ33962, RP4-733M16.1, WGEF	Rho guanine nucleotide exchange factor 19	NM_153213.3, XM_011540706.1, XR_946544.1		NP_694945.2
GeneID:84904	ARHGEF39	9	35658875	35675738	16863	-	1	1_H929_CREB1_hg38::1::6104	17914	downstream	1	50	1	1_H929_CREB1_hg38::1	50	Gene ARHGEF39	RP11-331F9.7, FLJ14642, C9orf100, MGC44886, ARHGEF39	Rho guanine nucleotide exchange factor 39	NM_032818.2, XR_929352.1, XM_011518057.1, XR_929353.1, XR_929354.1, XR_929355.1, XR_929356.1, XR_929357.1, XR_929358.1, XR_929359.1, XR_929360.1, XR_929361.1, XM_011518058.1, XR_929362.1, XR_929363.1, XR_929365.1, XR_929366.1		NP_116207.2
GeneID:8874	ARHGEF7	13	111115277	111305734	190457	+	1	1_H929_CREB1_hg38::1::1718	38291	in gene	1	103	1	1_H929_CREB1_hg38::1	103	Gene ARHGEF7	KIAA0412, P85COOL1, PAK3, COOL1, KIAA0142, DKFZp686C12170, P85, Nbla10314, BETA-PIX, P50, COOL-1, P85SPR, P50BP, DKFZp761K1021, PIXB, ARHGEF7	Rho guanine nucleotide exchange factor 7	NM_003899.3, NM_145735.2, NM_001113511.1, NM_001113512.1, NM_001113513.1, XM_005254085.2, XM_005254086.2, XM_011521130.1, XM_011521131.1, XM_006719956.2, XM_005254087.2, XM_005254088.2, XM_005254089.2, XM_005254090.2, XM_005254091.2, XM_005254092.2, XM_01		NP_003890.1, NP_663788.1, NP_001106983.1, NP_001106984.1, NP_001106985.1
GeneID:100874226	ARHGEF7-AS1	13	111144305	111148565	4260	-	1	1_H929_CREB1_hg38::1::1718	-5003	upstream	1	103	1	1_H929_CREB1_hg38::1	103	Gene ARHGEF7-AS1	ARHGEF7-AS1	ARHGEF7 antisense RNA 1	NR_046516.1
GeneID:23229	ARHGEF9	X	63634967	63785546	150579	-	1	1_H929_CREB1_hg38::1::6378	30410	in gene	1	16	1	1_H929_CREB1_hg38::1	16	Gene ARHGEF9	EIEE8, HPEM-2, PEM2, KIAA0424, PEM-2, ARHGEF9, COLLYBISTIN	Cdc42 guanine nucleotide exchange factor 9	NM_015185.2, NM_001173479.1, NM_001173480.1, XM_005262249.1, XM_005262251.1, XM_005262252.1, XM_011530890.1, XM_005262250.3, XM_011530891.1, XM_011530892.1		NP_056000.1, NP_001166950.1, NP_001166951.1, XP_005262306.1, XP_005262308.1, XP_005262309.1
GeneID:8289	ARID1A	1	26696031	26782110	86079	+	3	1_H929_CREB1_hg38::1::152, 1_H929_CREB1_hg38::1::153, 1_H929_CREB1_hg38::1::154	-3615, -2959, -319	upstream, upstream, upstream	1	32.333	3	1_H929_CREB1_hg38::1	36	Gene ARID1A	P270, OSA1, MRD14, BAF250, SMARCF1, B120, C1orf4, ARID1A, BAF250a, BM029, ELD	AT-rich interaction domain 1A	NM_139135.2, NM_006015.4		NP_624361.1, NP_006006.3
GeneID:57492	ARID1B	6	156777892	157210779	432887	+	1	1_H929_CREB1_hg38::1::5445	243708	in gene	1	29	1	1_H929_CREB1_hg38::1	29	Gene ARID1B	OSA2, KIAA1235, ARID1B, ELD/OSA1, MRD12, BRIGHT, 6A3-5, p250R, DAN15, BAF250b, P250R, BAF250B	AT-rich interaction domain 1B	NM_017519.2, NM_020732.3, XM_005267069.3, XM_011535984.1, XM_011535985.1, XM_011535986.1, XM_011535987.1, XM_011535988.1		NP_059989.2, NP_065783.3
GeneID:196528	ARID2	12	45729689	45908037	178348	+	1	1_H929_CREB1_hg38::1::1377	-2041	upstream	1	43	1	1_H929_CREB1_hg38::1	43	Gene ARID2	DKFZp779P0222, p200, BAF200, ARID2, DKFZp686G052, FLJ30619, KIAA1557	AT-rich interaction domain 2	NM_152641.2, XM_006719272.2, XR_944505.1, XM_011538025.1		NP_689854.2
GeneID:1820	ARID3A	19	926037	972816	46779	+	3	1_H929_CREB1_hg38::1::2907, 1_H929_CREB1_hg38::1::2908, 1_H929_CREB1_hg38::1::2909	-8405, -533, 18219	upstream, upstream, in gene	1	41	3	1_H929_CREB1_hg38::1	52	Gene ARID3A	E2FBP1, DRIL3, BRIGHT, DRIL1, ARID3A	AT-rich interaction domain 3A	NM_005224.2, XM_005259513.3, XM_005259514.3		NP_005215.1
GeneID:10620	ARID3B	15	74541177	74598131	56954	+	1	1_H929_CREB1_hg38::1::2035	-233	upstream	1	24	1	1_H929_CREB1_hg38::1	24	Gene ARID3B	BDP, ARID3B, DRIL2	AT-rich interaction domain 3B	NM_006465.2, XM_005254129.1, XR_931742.1		NP_006456.1, XP_005254186.1
GeneID:138715	ARID3C	9	34621286	34628950	7664	-	1	1_H929_CREB1_hg38::1::6094	8406	downstream	1	62	1	1_H929_CREB1_hg38::1	62	Gene ARID3C	ARID3C	AT-rich interaction domain 3C	NM_001017363.1, XM_011517708.1, XM_011517709.1, XM_011517710.1		NP_001017363.1
GeneID:5926	ARID4A	14	58298385	58373995	75610	+	1	1_H929_CREB1_hg38::1::1799	-49	upstream	1	50	1	1_H929_CREB1_hg38::1	50	Gene ARID4A	RBBP-1, RBP-1, ARID4A, RBP1, RBBP1	AT-rich interaction domain 4A	NM_023000.2, NM_002892.3, NM_023001.2, XM_005267964.1, XM_005267965.1, XM_011537054.1, XM_011537055.1, XM_011537056.1		NP_075376.2, NP_002883.3, NP_075377.2, XP_005268021.1, XP_005268022.1
GeneID:51742	ARID4B	1	235166895	235328298	161403	-	1	1_H929_CREB1_hg38::1::669	-118	upstream	1	28	1	1_H929_CREB1_hg38::1	28	Gene ARID4B	BCAA, ARID4B, RBBP1L1, RBP1L1, MGC163290, BRCAA1, DKFZp313M2420, SAP180	AT-rich interaction domain 4B	NM_016374.5, NM_031371.3, NM_001206794.1, XM_005273160.1, XM_006711781.1, XM_011544212.1, XR_949145.1, XM_011544213.1		NP_057458.4, NP_112739.2, NP_001193723.1, XP_005273217.1, XP_006711844.1
GeneID:25820	ARIH1	15	72474282	72586560	112278	+	1	1_H929_CREB1_hg38::1::2032	-42	upstream	1	107	1	1_H929_CREB1_hg38::1	107	Gene ARIH1	HARI, UBCH7BP, FLJ20329, ARI, ARIH1, DKFZp686O13120, FLJ93118, HHARI	ariadne RBR E3 ubiquitin protein ligase 1	NM_005744.3, XM_011521438.1, XM_011521439.1		NP_005735.2
GeneID:10425	ARIH2	3	48918821	48985541	66720	+	1	1_H929_CREB1_hg38::1::4402	59	in gene	1	84	1	1_H929_CREB1_hg38::1	84	Gene ARIH2	FLJ33921, ARIH2, ARI2, FLJ10938, TRIAD1	ariadne RBR E3 ubiquitin protein ligase 2	NM_006321.2, XM_005264798.1, XM_011533265.1, XM_011533266.1, XM_011533267.1, XM_011533268.1, XM_011533269.1, XM_011533270.1, XM_011533271.1, XM_011533272.1, XM_011533273.1, XM_011533274.1, XM_011533275.1, XR_940362.1, XM_011533276.1		NP_006312.1, XP_005264855.1
GeneID:646450	ARIH2OS	3	48917788	48919385	1597	-	1	1_H929_CREB1_hg38::1::4402	505	in gene	1	84	1	1_H929_CREB1_hg38::1	84	Gene ARIH2OS	C3orf71, ARIH2OS	ariadne homolog 2 opposite strand	NM_001123040.1		NP_001116512.1
GeneID:400	ARL1	12	101393120	101407820	14700	-	1	1_H929_CREB1_hg38::1::1505	-148	upstream	1	60	1	1_H929_CREB1_hg38::1	60	Gene ARL1	ARFL1, ARL1	ADP ribosylation factor like GTPase 1	NM_001177.5, NM_001301068.1		NP_001168.1, NP_001287997.1
GeneID:285598	ARL10	5	176365474	176415463	49989	+	1	1_H929_CREB1_hg38::1::5061	51038	downstream	1	22	1	1_H929_CREB1_hg38::1	22	Gene ARL10	ARL10, ARL10A, FLJ39249	ADP ribosylation factor like GTPase 10	NM_173664.4, XM_005265890.1, XM_011534529.1, XM_005265891.2, XM_011534530.1, XM_011534531.1		NP_775935.1, XP_005265947.1
GeneID:200894	ARL13B	3	93980134	94055678	75544	+	2	1_H929_CREB1_hg38::1::4465, 1_H929_CREB1_hg38::1::4466	-54, 82810	upstream, downstream	1	27.5	2	1_H929_CREB1_hg38::1	30	Gene ARL13B	DKFZp761H079, DKFZp686M2074, DKFZp686L2472, JBTS8, DKFZp686E2075, MGC120611, MGC120612, ARL2L1, ARL13B	ADP ribosylation factor like GTPase 13B	NM_001174150.1, NM_001174151.1, NM_144996.3, NM_182896.2, NR_033427.1, XM_011512532.1, XM_011512533.1, XM_006713531.2, XM_006713532.2, XM_011512534.1, XM_011512535.1, XM_011512536.1		NP_001167621.1, NP_001167622.1, NP_659433.2, NP_878899.1
GeneID:120534	ARL14EP	11	30323099	30338458	15359	+	1	1_H929_CREB1_hg38::1::1004	197	in gene	1	44	1	1_H929_CREB1_hg38::1	44	Gene ARL14EP	ARF7EP, dJ299F11.1, FLJ38968, C11orf46, ARL14EP	ADP ribosylation factor like GTPase 14 effector protein	NM_152316.2, XM_005252792.2		NP_689529.1
GeneID:339231	ARL16	17	81681155	81683924	2769	-	1	1_H929_CREB1_hg38::1::2800	84	in gene	1	47	1	1_H929_CREB1_hg38::1	47	Gene ARL16	ARL16	ADP ribosylation factor like GTPase 16	NM_001040025.1, XM_011524739.1		NP_001035114.1
GeneID:402	ARL2	11	65014113	65022185	8072	+	2	1_H929_CREB1_hg38::1::1095, 1_H929_CREB1_hg38::1::1096	127, 13599	in gene, downstream	1	38	2	1_H929_CREB1_hg38::1	49	Gene ARL2	ARL2, ARFL2	ADP ribosylation factor like GTPase 2	NM_001667.3, NM_001199745.1		NP_001658.2, NP_001186674.1
GeneID:100528018	ARL2-SNX15	11	65014113	65040572	26459	+	2	1_H929_CREB1_hg38::1::1095, 1_H929_CREB1_hg38::1::1096	127, 13599	in gene, in gene	1	38	2	1_H929_CREB1_hg38::1	49	Gene ARL2-SNX15	ARL2-SNX15, FLJ39128	ARL2-SNX15 readthrough (NMD candidate)	NR_037650.1
GeneID:10124	ARL4A	7	12686827	12690934	4107	+	2	1_H929_CREB1_hg38::1::5541, 1_H929_CREB1_hg38::1::5542	-235, 581	upstream, in gene	1	48.5	2	1_H929_CREB1_hg38::1	54	Gene ARL4A	ARL4, ARL4A	ADP ribosylation factor like GTPase 4A	NM_212460.3, NM_001037164.2, NM_005738.4, NM_001195396.1		NP_997625.1, NP_001032241.1, NP_005729.1, NP_001182325.1
GeneID:379	ARL4D	17	43398985	43401136	2151	+	1	1_H929_CREB1_hg38::1::2630	-41	upstream	1	51	1	1_H929_CREB1_hg38::1	51	Gene ARL4D	ARF4L, ARL4D, ARL6	ADP ribosylation factor like GTPase 4D	NM_001661.3, XM_011524782.1		NP_001652.2
GeneID:26225	ARL5A	2	151800966	151828495	27529	-	1	1_H929_CREB1_hg38::1::3726	79	in gene	1	25	1	1_H929_CREB1_hg38::1	25	Gene ARL5A	ARL5, ARFLP5, ARL5A	ADP ribosylation factor like GTPase 5A	NM_012097.3, NM_001037174.1, NM_177985.2		NP_036229.1, NP_001032251.1, NP_817114.2
GeneID:221079	ARL5B	10	18659335	18681639	22304	+	2	1_H929_CREB1_hg38::1::742, 1_H929_CREB1_hg38::1::743	-7719, -103	upstream, upstream	1	60	2	1_H929_CREB1_hg38::1	96	Gene ARL5B	ARL8, ARL5B	ADP ribosylation factor like GTPase 5B	NM_178815.3, XM_005252400.1, XM_005252401.3		NP_848930.1, XP_005252457.1
GeneID:390790	ARL5C	17	39156894	39166161	9267	-	1	1_H929_CREB1_hg38::1::2598	11569	downstream	1	29	1	1_H929_CREB1_hg38::1	29	Gene ARL5C	FLJ17748, ARL12, ARL5C	ADP ribosylation factor like GTPase 5C	NM_001143968.1		NP_001137440.1
GeneID:23204	ARL6IP1	16	18791669	18801535	9866	-	2	1_H929_CREB1_hg38::1::2209, 1_H929_CREB1_hg38::1::2210	11263, -145	downstream, upstream	1	34.5	2	1_H929_CREB1_hg38::1	52	Gene ARL6IP1	ARMER, KIAA0069, ARL6IP, AIP1, SPG61, ARL6IP1	ADP ribosylation factor like GTPase 6 interacting protein 1	NM_015161.1		NP_055976.1
GeneID:151188	ARL6IP6	2	152717893	152761253	43360	+	2	1_H929_CREB1_hg38::1::3728, 1_H929_CREB1_hg38::1::3729	-293, 443	upstream, in gene	1	108.5	2	1_H929_CREB1_hg38::1	124	Gene ARL6IP6	PFAAP1, AIP-6, ARL6IP6, MGC33864, AIP6	ADP ribosylation factor like GTPase 6 interacting protein 6	NM_152522.5, NR_024526.2, XR_922872.1, XR_922873.1, XR_922874.1, XM_006712326.2		NP_689735.1
GeneID:55207	ARL8B	3	5122245	5180916	58671	+	2	1_H929_CREB1_hg38::1::4300, 1_H929_CREB1_hg38::1::4301	11, 65403	in gene, downstream	1	34	2	1_H929_CREB1_hg38::1	39	Gene ARL8B	ARL8B, FLJ10702, ARL10C, Gie1	ADP ribosylation factor like GTPase 8B	NM_018184.2, XM_005265295.3		NP_060654.1
GeneID:55156	ARMC1	8	65602456	65634217	31761	-	1	1_H929_CREB1_hg38::1::5947	-55	upstream	1	35	1	1_H929_CREB1_hg38::1	35	Gene ARMC1	FLJ10511, ARMC1, Arcp	armadillo repeat containing 1	XM_005251264.1, NM_001286702.1, NM_018120.5, XM_006716458.2		XP_005251321.1, NP_001273631.1, NP_060590.1
GeneID:79798	ARMC5	16	31458273	31467167	8894	+	2	1_H929_CREB1_hg38::1::2291, 1_H929_CREB1_hg38::1::2292	1087, 1855	in gene, in gene	1	64	2	1_H929_CREB1_hg38::1	87	Gene ARMC5	ARMC5, FLJ00019, FLJ13063, AIMAH2	armadillo repeat containing 5	NM_024742.2, NM_001105247.1, NM_001288767.1, XM_006721091.1, NM_001301820.1		NP_079018.1, NP_001098717.1, NP_001275696.1, XP_006721154.1, NP_001288749.1
GeneID:93436	ARMC6	19	19033578	19058178	24600	+	1	1_H929_CREB1_hg38::1::3174	30038	downstream	1	37	1	1_H929_CREB1_hg38::1	37	Gene ARMC6	ARMC6, R30923_1, MGC19595	armadillo repeat containing 6	NM_033415.3, NM_001199196.1, XM_005260157.2, XM_005260158.2, XM_011528439.1, XM_011528440.1		NP_219483.1, NP_001186125.1
GeneID:25852	ARMC8	3	138187248	138298389	111141	+	1	1_H929_CREB1_hg38::1::4533	256	in gene	1	23	1	1_H929_CREB1_hg38::1	23	Gene ARMC8	ARMC8, HSPC056, MGC10058, MGC4880, VID28, S863-2, GID5	armadillo repeat containing 8	NM_014154.4, NM_015396.5, NM_213654.3, NM_001267041.2, NM_001267042.2, NM_001282342.1, XM_006713564.2, XM_006713565.2, XM_011512632.1, XM_011512633.1, XM_006713566.2, XM_006713567.2, XM_011512634.1		NP_054873.2, NP_056211.2, NP_998819.1, NP_001253970.1, NP_001253971.1, NP_001269271.1
GeneID:80210	ARMC9	2	231198546	231394991	196445	+	1	1_H929_CREB1_hg38::1::3844	148702	in gene	1	19	1	1_H929_CREB1_hg38::1	19	Gene ARMC9	KU-MEL-1, ARM, ARMC9, FLJ12584	armadillo repeat containing 9	NM_025139.5, NM_001291656.1, NM_001271466.2, XM_011511905.1, XM_011511906.1, XM_011511907.1, XM_011511908.1, XM_011511909.1, XM_011511910.1, XM_011511911.1, XM_011511912.1, XM_011511913.1, XM_011511914.1, XM_011511915.1, XM_011511916.1, XM_011511917.1, XM		NP_079415.3, NP_001278585.1, NP_001258395.1
GeneID:51566	ARMCX3	X	101623127	101627843	4716	+	2	1_H929_CREB1_hg38::1::6393, 1_H929_CREB1_hg38::1::6394	-5095, -7	upstream, upstream	1	30.5	2	1_H929_CREB1_hg38::1	39	Gene ARMCX3	MGC12199, ALEX3, dJ545K15.2, ARMCX3, DKFZp781N1954, KIAA0443, GASP6	armadillo repeat containing, X-linked 3	NM_016607.3, NM_177947.2, NM_177948.2, XM_005262141.1		NP_057691.1, NP_808816.1, NP_808817.1, XP_005262198.1
GeneID:100131755	ARMCX4	X	101418263	101535988	117725	+	1	1_H929_CREB1_hg38::1::6392	-10039	upstream	1	46	1	1_H929_CREB1_hg38::1	46	Gene ARMCX4	ARMCX4, DKFZp781M0415, FLJ39636, FLJ43051, FLJ45041, DKFZp586N0819, MGC40053, CXorf35, GASP4	armadillo repeat containing, X-linked 4	NR_028407.2, NR_045861.1, NR_045862.1, NR_045863.1, NR_045864.1, NM_001256155.2		NP_001243084.2
GeneID:54470	ARMCX6	X	101615118	101618001	2883	-	2	1_H929_CREB1_hg38::1::6393, 1_H929_CREB1_hg38::1::6394	-31, -5119	upstream, upstream	1	30.5	2	1_H929_CREB1_hg38::1	39	Gene ARMCX6	GASP10, FLJ20811, ARMCX6	armadillo repeat containing, X-linked 6	NM_001009584.1, NM_019007.3, NM_001184768.1, NR_033669.1, NR_033670.1, XM_011530976.1		NP_001009584.1, NP_061880.2, NP_001171697.1
GeneID:79624	ARMT1	6	151452258	151470101	17843	+	1	1_H929_CREB1_hg38::1::5441	-2	upstream	1	43	1	1_H929_CREB1_hg38::1	43	Gene ARMT1	C6orf211, ARMT1, DKFZp566I174, FLJ12910	acidic residue methyltransferase 1	NM_001286562.1, NM_024573.2		NP_001273491.1, NP_078849.1
GeneID:405	ARNT	1	150809705	150876768	67063	-	1	1_H929_CREB1_hg38::1::411	-160	upstream	1	27	1	1_H929_CREB1_hg38::1	27	Gene ARNT	ARNT, bHLHe2, TANGO, HIF1BETA, HIF1B, HIF-1beta	aryl hydrocarbon receptor nuclear translocator	NM_001668.3, NM_001197325.1, NM_178427.2, XM_005245151.1, XM_005245153.1, XM_005245157.1, NM_001286035.1, NM_001286036.1, XM_011509542.1, XM_011509543.1, XM_011509544.1, XM_005245154.2, XM_011509545.1, XM_011509546.1, XM_011509547.1		NP_001659.1, NP_001184254.1, NP_848514.1, XP_005245208.1, XP_005245210.1, XP_005245214.1, NP_001272964.1, NP_001272965.1
GeneID:10552	ARPC1A	7	99325873	99366262	40389	+	2	1_H929_CREB1_hg38::1::5684, 1_H929_CREB1_hg38::1::5685	31, 48335	in gene, downstream	1	21	2	1_H929_CREB1_hg38::1	25	Gene ARPC1A	HEL-68, HEL-S-307, SOP2Hs, Arc40, SOP2L, ARPC1A		NM_001190996.1, NM_006409.3		NP_001177925.1, NP_006400.2
GeneID:10095	ARPC1B	7	99374675	99394801	20126	+	1	1_H929_CREB1_hg38::1::5685	-467	upstream	1	17	1	1_H929_CREB1_hg38::1	17	Gene ARPC1B	ARC41, ARPC1B, p40-ARC, p41-ARC		NM_005720.3, XM_006715825.1, XM_006715826.1		NP_005711.1, XP_006715888.1, XP_006715889.1
GeneID:81873	ARPC5L	9	124862135	124877733	15598	+	2	1_H929_CREB1_hg38::1::6221, 1_H929_CREB1_hg38::1::6222	-23, 6857	upstream, in gene	1	32	2	1_H929_CREB1_hg38::1	40	Gene ARPC5L	ARPC5L, ARC16-2, MGC3038	actin related protein 2/3 complex subunit 5-like	NM_030978.1, XM_005252250.3, XM_011519067.1		NP_112240.1
GeneID:348110	ARPIN	15	89896532	89912990	16458	-	1	1_H929_CREB1_hg38::1::2079	18878	downstream	1	48	1	1_H929_CREB1_hg38::1	48	Gene ARPIN	ARPIN, C15orf38, MGC61550, Arpin	actin-related protein 2/3 complex inhibitor	NM_182616.3, NM_001282380.1		NP_872422.1, NP_001269309.1
GeneID:10776	ARPP19	15	52547187	52569221	22034	-	1	1_H929_CREB1_hg38::1::1989	133	in gene	1	79	1	1_H929_CREB1_hg38::1	79	Gene ARPP19	ARPP16, ARPP-19, ENSAL, ARPP19, FLJ41622, ARPP-16	cAMP regulated phosphoprotein 19kDa	NM_006628.4, XM_005254132.3, XM_005254134.3, XM_005254133.3, XM_005254135.3		NP_006619.1
GeneID:408	ARRB1	11	75260122	75351831	91709	-	3	1_H929_CREB1_hg38::1::1193, 1_H929_CREB1_hg38::1::1194, 1_H929_CREB1_hg38::1::1195	8407, 279, -281	in gene, in gene, upstream	1	34	3	1_H929_CREB1_hg38::1	45	Gene ARRB1	ARRB1, ARB1, ARR1	arrestin, beta 1	NM_004041.4, NM_020251.3, XM_005273997.1, XM_011545034.1, XM_011545035.1, XM_011545036.1		NP_004032.2, NP_064647.1, XP_005274054.1
GeneID:409	ARRB2	17	4710494	4721500	11006	+	1	1_H929_CREB1_hg38::1::2473	-6350	upstream	1	131	1	1_H929_CREB1_hg38::1	131	Gene ARRB2	ARB2, DKFZp686L0365, ARRB2, BARR2, ARR2	arrestin, beta 2	NM_004313.3, NM_199004.1, NM_001257328.1, NM_001257329.1, NM_001257330.1, NM_001257331.1, NR_047516.1, XM_006721520.1, XM_006721521.1, XM_011523858.1, XM_011523859.1		NP_004304.1, NP_945355.1, NP_001244257.1, NP_001244258.1, NP_001244259.1, NP_001244260.1, XP_006721583.1, XP_006721584.1
GeneID:92714	ARRDC1	9	137605640	137615360	9720	+	1	1_H929_CREB1_hg38::1::6316	13016	downstream	1	63	1	1_H929_CREB1_hg38::1	63	Gene ARRDC1	MGC40555, ARRDC1	arrestin domain containing 1	NM_152285.2, XM_005266119.1, XM_005266121.1, XM_006717320.2, XM_006717321.2, XM_006717322.2		NP_689498.1, XP_005266176.1, XP_005266178.1
GeneID:85026	ARRDC1-AS1	9	137615332	137618895	3563	-	1	1_H929_CREB1_hg38::1::6316	239	in gene	1	63	1	1_H929_CREB1_hg38::1	63	Gene ARRDC1-AS1	ARRDC1-AS1, C9orf37	ARRDC1 antisense RNA 1	NR_122036.1, NR_122035.1
GeneID:27106	ARRDC2	19	18001132	18014102	12970	+	1	1_H929_CREB1_hg38::1::3159	4	in gene	1	33	1	1_H929_CREB1_hg38::1	33	Gene ARRDC2	ARRDC2, CLONE24945, PP2703	arrestin domain containing 2	NM_015683.1, NM_001286826.1, NM_001025604.2		NP_056498.1, NP_001273755.1, NP_001020775.1
GeneID:57561	ARRDC3	5	91368724	91383359	14635	-	1	1_H929_CREB1_hg38::1::4908	3103	in gene	1	23	1	1_H929_CREB1_hg38::1	23	Gene ARRDC3	TLIMP, ARRDC3, KIAA1376	arrestin domain containing 3	NM_020801.2, XR_948281.1		NP_065852.1
GeneID:100129716	ARRDC3-AS1	5	91380347	91420715	40368	+	1	1_H929_CREB1_hg38::1::4908	-91	upstream	1	23	1	1_H929_CREB1_hg38::1	23	Gene ARRDC3-AS1	ARRDC3-AS1	ARRDC3 antisense RNA 1	NR_027435.1
GeneID:91947	ARRDC4	15	97960703	97973838	13135	+	1	1_H929_CREB1_hg38::1::2092	-159	upstream	1	61	1	1_H929_CREB1_hg38::1	61	Gene ARRDC4	ARRDC4, FLJ36045	arrestin domain containing 4	NM_183376.2		NP_899232.2
GeneID:22901	ARSG	17	68257159	68450773	193614	+	2	1_H929_CREB1_hg38::1::2742, 1_H929_CREB1_hg38::1::2743	-9543, 200665	upstream, downstream	1	32	2	1_H929_CREB1_hg38::1	42	Gene ARSG	ARSG, KIAA1001	arylsulfatase G	NM_001267727.1, NM_014960.4, XM_011524535.1, XM_011524536.1, XM_011524537.1, XM_011524538.1, XM_006721777.2, XM_011524539.1, XM_011524540.1, XM_005257170.2, XM_011524541.1, XM_011524542.1, XR_934425.1, XM_011524543.1, XM_011524544.1, XM_011524545.1, XM_00		NP_001254656.1, NP_055775.2
GeneID:419	ART3	4	76011180	76112802	101622	+	1	1_H929_CREB1_hg38::1::4724	47812	in gene	1	20	1	1_H929_CREB1_hg38::1	20	Gene ART3	FLJ26404, ARTC3, ART3	ADP-ribosyltransferase 3	NM_001130016.2, NM_001130017.2, NM_001179.5, XM_005262997.1, XM_005262999.1, XM_005263003.1, XM_005263004.1, XM_006714218.1, XM_006714220.1, XM_011531967.1, XM_011531968.1, XM_011531969.1, XM_011531970.1, XM_011531971.1		NP_001123488.1, NP_001123489.1, NP_001170.2, XP_005263054.1, XP_005263056.1, XP_005263060.1, XP_005263061.1, XP_006714281.1, XP_006714283.1
GeneID:64801	ARV1	1	230979075	231000733	21658	+	1	1_H929_CREB1_hg38::1::657	-99	upstream	1	67	1	1_H929_CREB1_hg38::1	67	Gene ARV1	ARV1	ARV1 homolog, fatty acid homeostasis modulator	NM_022786.1, XR_949154.1		NP_073623.1
GeneID:421	ARVCF	22	19966603	20016802	50199	-	2	1_H929_CREB1_hg38::1::4165, 1_H929_CREB1_hg38::1::4166	-158, -4190	upstream, upstream	1	87.5	2	1_H929_CREB1_hg38::1	112	Gene ARVCF	FLJ35345, ARVCF	armadillo repeat gene deleted in velocardiofacial syndrome	NM_001670.2, XM_005261242.1, XM_006724243.1, XM_011530179.1, XM_011530180.1, XM_005261243.3, XM_006724245.2, XM_005261244.3, XM_006724246.2, XM_006724247.2, XM_006724248.2, XR_937863.1, XR_937864.1, XM_006724249.2, XM_006724250.2, XM_011530181.1, XM_01153		NP_001661.1, XP_005261299.1, XP_006724306.1
GeneID:653308	ASAH2B	10	50739899	50757188	17289	+	1	1_H929_CREB1_hg38::1::790	309	in gene	1	45	1	1_H929_CREB1_hg38::1	45	Gene ASAH2B	ASAH2L, ASAH2B, bA449O16.3, ASAH2C, bA98I6.3	N-acylsphingosine amidohydrolase (non-lysosomal ceramidase) 2B	NM_001079516.2, XM_005270060.1, XM_006717952.2, XM_005270059.3		NP_001072984.1, XP_005270117.1
GeneID:136371	ASB10	7	151175698	151187832	12134	-	1	1_H929_CREB1_hg38::1::5825	15096	downstream	1	37	1	1_H929_CREB1_hg38::1	37	Gene ASB10	GLC1F, ASB10	ankyrin repeat and SOCS box containing 10	NM_080871.3, NM_001142459.1, NM_001142460.1, XM_005249949.3		NP_543147.2, NP_001135931.2, NP_001135932.2
GeneID:79754	ASB13	10	5638857	5666595	27738	-	1	1_H929_CREB1_hg38::1::720	-125	upstream	1	21	1	1_H929_CREB1_hg38::1	21	Gene ASB13	MGC19879, FLJ13134, ASB13	ankyrin repeat and SOCS box containing 13	NM_024701.3, NR_024581.1, NR_037164.1		NP_078977.2
GeneID:142685	ASB15	7	123566999	123637900	70901	+	2	1_H929_CREB1_hg38::1::5754, 1_H929_CREB1_hg38::1::5755	-9175, 57801	upstream, in gene	1	55.5	2	1_H929_CREB1_hg38::1	56	Gene ASB15	FLJ43370, DKFZp779M1258, ASB15	ankyrin repeat and SOCS box containing 15	NM_080928.4, NM_001290258.1, XM_011515816.1, XM_011515817.1, XM_011515818.1, XM_011515819.1, XM_011515820.1, XM_005250146.3, XM_011515821.1, XM_011515822.1		NP_563616.3, NP_001277187.1
GeneID:92591	ASB16	17	44170706	44179083	8377	+	1	1_H929_CREB1_hg38::1::2641	16174	downstream	1	145	1	1_H929_CREB1_hg38::1	145	Gene ASB16	MGC141876, ASB16, MGC141877, FLJ30165	ankyrin repeat and SOCS box containing 16	NM_080863.4		NP_543139.4
GeneID:339201	ASB16-AS1	17	44175973	44186717	10744	-	1	1_H929_CREB1_hg38::1::2641	-163	upstream	1	145	1	1_H929_CREB1_hg38::1	145	Gene ASB16-AS1	ASB16-AS1, DKFZp762C2414, MGC119234, C17orf65	ASB16 antisense RNA 1	NR_049729.1, NR_049730.1
GeneID:51130	ASB3	2	53669980	53787009	117029	-	1	1_H929_CREB1_hg38::1::3565	118289	downstream	1	87	1	1_H929_CREB1_hg38::1	87	Gene ASB3	FLJ10421, ASB-3, FLJ10123, MGC132002, MGC996, ASB3, MGC12531	ankyrin repeat and SOCS box containing 3	NM_016115.4, NM_145863.2, NM_001201965.1		NP_057199.1, NP_665862.1, NP_001188894.1
GeneID:140459	ASB6	9	129634604	129642169	7565	-	2	1_H929_CREB1_hg38::1::6263, 1_H929_CREB1_hg38::1::6264	15993, -103	downstream, upstream	1	66	2	1_H929_CREB1_hg38::1	97	Gene ASB6	FLJ20548, ASB6, MGC1024	ankyrin repeat and SOCS box containing 6	NM_017873.3, NM_177999.2, NM_001202403.1		NP_060343.1, NP_821066.1, NP_001189332.1
GeneID:140460	ASB7	15	100602550	100651701	49151	+	1	1_H929_CREB1_hg38::1::2097	-5542	upstream	1	28	1	1_H929_CREB1_hg38::1	28	Gene ASB7	FLJ25192, ASB7, FLJ22551	ankyrin repeat and SOCS box containing 7	NM_024708.3, NM_198243.2		NP_078984.2, NP_937886.1
GeneID:84164	ASCC2	22	29788608	29838304	49696	-	1	1_H929_CREB1_hg38::1::4215	64	in gene	1	17	1	1_H929_CREB1_hg38::1	17	Gene ASCC2	ASCC2, ASC1p100, p100	activating signal cointegrator 1 complex subunit 2	NM_001242906.1, NM_032204.4, XM_005261775.1, XM_011530442.1, XM_011530443.1, XM_011530444.1, XM_011530445.1, XM_011530446.1, XM_011530447.1, XM_011530448.1, XM_011530449.1, XM_011530450.1, XM_011530451.1, XM_011530452.1, XM_011530453.1, XM_011530454.1, XM		NP_001229835.1, NP_115580.2, XP_005261832.1
GeneID:10973	ASCC3	6	100508194	100881372	373178	-	1	1_H929_CREB1_hg38::1::5367	76	in gene	1	40	1	1_H929_CREB1_hg38::1	40	Gene ASCC3	dJ121G13.4, HELIC1, RNAH, p200, ASCC3, DJ467N11.1, MGC26074, ASC1p200	activating signal cointegrator 1 complex subunit 3	NM_006828.3, NM_022091.4, NM_001284271.1, XM_011535394.1, XM_011535395.1, XM_011535396.1		NP_006819.2, NP_071374.1, NP_001271200.1
GeneID:55723	ASF1B	19	14119509	14136628	17119	-	2	1_H929_CREB1_hg38::1::3113, 1_H929_CREB1_hg38::1::3114	18772, -140	downstream, upstream	1	58.5	2	1_H929_CREB1_hg38::1	81	Gene ASF1B	ASF1B, FLJ10604, CIA-II	anti-silencing function 1B histone chaperone	NM_018154.2		NP_060624.1
GeneID:55870	ASH1L	1	155335261	155562850	227589	-	1	1_H929_CREB1_hg38::1::458	194	in gene	1	23	1	1_H929_CREB1_hg38::1	23	Gene ASH1L	KMT2H, ASH1, FLJ10504, ASH1L1, ASH1L, KIAA1420	ash1 (absent, small, or homeotic)-like (Drosophila)	NM_018489.2, XM_006711451.2, XM_006711450.2, XM_006711452.2, XM_005245337.3, XM_011509769.1, XM_011509770.1		NP_060959.2
GeneID:645676	ASH1L-AS1	1	155561981	155563944	1963	+	1	1_H929_CREB1_hg38::1::458	675	in gene	1	23	1	1_H929_CREB1_hg38::1	23	Gene ASH1L-AS1	FLJ44595, ASH1L-AS1	ASH1L antisense RNA 1	NR_027023.1
GeneID:9070	ASH2L	8	38104965	38140080	35115	+	1	1_H929_CREB1_hg38::1::5921	507	in gene	1	32	1	1_H929_CREB1_hg38::1	32	Gene ASH2L	ASH2L2, ASH2L1, ASH2L, Bre2, ASH2	ash2 (absent, small, or homeotic)-like (Drosophila)	NM_001105214.2, NM_001261832.1, NM_004674.4, XM_005273682.1, XM_005273683.1, NM_001282272.1, XM_006716412.1, XM_006716413.1		NP_001098684.1, NP_001248761.1, NP_004665.2, XP_005273739.1, XP_005273740.1, NP_001269201.1, XP_006716475.1, XP_006716476.1
GeneID:40	ASIC2	17	33013087	34156806	1143719	-	1	1_H929_CREB1_hg38::1::2574	251366	in gene	1	29	1	1_H929_CREB1_hg38::1	29	Gene ASIC2	BNC1, ASIC2, BNaC1, hBNaC1, ACCN1, ACCN, ASIC2a, MDEG	acid sensing ion channel subunit 2	NM_183377.1, NM_001094.4		NP_899233.1, NP_001085.2
GeneID:9311	ASIC3	7	151048292	151052756	4464	+	2	1_H929_CREB1_hg38::1::5822, 1_H929_CREB1_hg38::1::5823	8103, 9756	downstream, downstream	1	48.5	2	1_H929_CREB1_hg38::1	66	Gene ASIC3	ACCN3, DRASIC, SLNAC1, TNaC1, ASIC3	acid sensing ion channel subunit 3	NM_004769.3, NM_020321.3, NM_020322.3, NR_046401.1		NP_004760.1, NP_064717.1, NP_064718.1
GeneID:55515	ASIC4	2	219514170	219538772	24602	+	2	1_H929_CREB1_hg38::1::3836, 1_H929_CREB1_hg38::1::3837	27654, 29830	downstream, downstream	1	62	2	1_H929_CREB1_hg38::1	82	Gene ASIC4	ASIC4, MGC24860, ACCN4, BNAC4, MGC17248	acid sensing ion channel subunit family member 4	NM_182847.2, XM_005246671.2, XM_011511438.1, XM_011511439.1, XM_011511440.1, XM_011511441.1		NP_878267.2
GeneID:435	ASL	7	66075789	66093343	17554	+	1	1_H929_CREB1_hg38::1::5628	-45	upstream	1	35	1	1_H929_CREB1_hg38::1	35	Gene ASL	ASAL, ASL	argininosuccinate lyase	NM_001024943.1, NM_000048.3, NM_001024944.1, NM_001024946.1		NP_001020114.1, NP_000039.2, NP_001020115.1, NP_001020117.1
GeneID:440	ASNS	7	97852117	97872542	20425	-	1	1_H929_CREB1_hg38::1::5678	318	in gene	1	25	1	1_H929_CREB1_hg38::1	25	Gene ASNS	ASNS, ASNSD, TS11	asparagine synthetase (glutamine-hydrolyzing)	NM_001178075.1, NM_001178076.1, NM_001178077.1, NM_001673.4, NM_133436.3, NM_183356.3		NP_001171546.1, NP_001171547.1, NP_001171548.1, NP_001664.3, NP_597680.2, NP_899199.2
GeneID:554235	ASPDH	19	50511600	50514690	3090	-	1	1_H929_CREB1_hg38::1::3373	3138	downstream	1	213	1	1_H929_CREB1_hg38::1	213	Gene ASPDH	ASPDH		NM_001024656.2, NM_001114598.1		NP_001019827.2, NP_001108070.1
GeneID:253982	ASPHD1	16	29900826	29920112	19286	+	1	1_H929_CREB1_hg38::1::2256	-698	upstream	1	16	1	1_H929_CREB1_hg38::1	16	Gene ASPHD1	ASPHD1	aspartate beta-hydroxylase domain containing 1	NM_181718.3, XR_429675.2, XR_243272.3		NP_859069.2
GeneID:259266	ASPM	1	197084127	197146694	62567	-	1	1_H929_CREB1_hg38::1::557	-218	upstream	1	44	1	1_H929_CREB1_hg38::1	44	Gene ASPM	FLJ43117, FLJ10549, Calmbp1, FLJ10517, MCPH5, ASP, DKFZp686N06184, ASPM	abnormal spindle microtubule assembly	NM_018136.4, NM_001206846.1		NP_060606.3, NP_001193775.1
GeneID:79058	ASPSCR1	17	81977550	82017563	40013	+	1	1_H929_CREB1_hg38::1::2808	50	in gene	1	65	1	1_H929_CREB1_hg38::1	65	Gene ASPSCR1	ASPS, TUG, UBXN9, ASPL, UBXD9, RCC17, ASPSCR1, ASPCR1, FLJ45380	alveolar soft part sarcoma chromosome region, candidate 1	NM_001251888.1, NM_024083.3, NR_045351.1, XM_011523601.1, XM_011523602.1, XM_011523603.1, XM_011523604.1, XM_011523605.1		NP_001238817.1, NP_076988.1
GeneID:431705	ASTL	2	96122817	96143077	20260	-	1	1_H929_CREB1_hg38::1::3645	-5595	upstream	1	35	1	1_H929_CREB1_hg38::1	35	Gene ASTL	MGC129843, ASTL, SAS1B	astacin-like metallo-endopeptidase (M12 family)	NM_001002036.3, XM_011511205.1, XM_011511206.1, XM_011511207.1, XM_011511208.1		NP_001002036.3
GeneID:23245	ASTN2	9	116425225	117415039	989814	-	3	1_H929_CREB1_hg38::1::6202, 1_H929_CREB1_hg38::1::6203, 1_H929_CREB1_hg38::1::6204	992415, 949631, 948703	downstream, in gene, in gene	1	53	3	1_H929_CREB1_hg38::1	76	Gene ASTN2	ASTN2, bA67K19.1, KIAA0634	astrotactin 2	NM_001184734.1, NM_001184735.1, NM_014010.4, NM_198186.3, NM_198187.3, NM_198188.2		NP_001171663.1, NP_001171664.1, NP_054729.3, NP_937829.3, NP_937830.3, NP_937831.1
GeneID:171023	ASXL1	20	32358344	32439319	80975	+	1	1_H929_CREB1_hg38::1::3932	-40	upstream	1	25	1	1_H929_CREB1_hg38::1	25	Gene ASXL1	MDS, MGC71111, KIAA0978, ASXL1, MGC117280, BOPS	additional sex combs like 1, transcriptional regulator	NM_015338.5, NM_001164603.1, XM_006723733.1, XM_011528647.1, XM_011528648.1, XM_011528649.1, XM_011528650.1, XM_006723727.2, XM_011528651.1, XM_006723728.2, XM_011528652.1, XM_006723730.2, XM_006723732.2		NP_056153.2, NP_001158075.1, XP_006723796.1
GeneID:55252	ASXL2	2	25733753	25878474	144721	-	1	1_H929_CREB1_hg38::1::3504	-54	upstream	1	28	1	1_H929_CREB1_hg38::1	28	Gene ASXL2	DKFZp686C1968, FLJ10898, ASXL2, ASXH2, KIAA1685	additional sex combs like 2, transcriptional regulator	NM_018263.4, XM_006712040.1, XM_011532950.1, XM_011532951.1, XM_006712039.2		NP_060733.4, XP_006712103.1
GeneID:29028	ATAD2	8	123319850	123396465	76615	-	1	1_H929_CREB1_hg38::1::6011	-143	upstream	1	62	1	1_H929_CREB1_hg38::1	62	Gene ATAD2	MGC131938, PRO2000, MGC5254, MGC29843, ANCCA, MGC142216, ATAD2, CT137, DKFZp667N1320	ATPase family, AAA domain containing 2	NM_014109.3, XM_011516994.1, XM_011516995.1, XM_011516996.1, XR_928326.1		NP_054828.2
GeneID:54454	ATAD2B	2	23685229	23927114	241885	-	2	1_H929_CREB1_hg38::1::3498, 1_H929_CREB1_hg38::1::3499	169242, -70	in gene, upstream	1	28	2	1_H929_CREB1_hg38::1	37	Gene ATAD2B	ATAD2B, MGC88424, KIAA1240	ATPase family, AAA domain containing 2B	NM_017552.3, NM_001242338.2, NR_125717.1, XM_011532918.1, XM_011532919.1, XM_011532920.1, XM_005264372.3, XM_011532921.1, XM_011532922.1, XM_006712030.2, XM_011532923.1, XM_011532924.1, XM_011532925.1, XM_011532926.1, XM_006712031.2, XR_426984.2, XM_01153		NP_060022.2, NP_001229267.2
GeneID:55210	ATAD3A	1	1512143	1534687	22544	+	1	1_H929_CREB1_hg38::1::16	-143	upstream	1	117	1	1_H929_CREB1_hg38::1	117	Gene ATAD3A	FLJ35514, FLJ10709, ATAD3A	ATPase family, AAA domain containing 3A	NM_018188.3, NM_001170535.1, NM_001170536.1		NP_060658.3, NP_001164006.1, NP_001164007.1
GeneID:83858	ATAD3B	1	1471732	1509479	37747	+	2	1_H929_CREB1_hg38::1::15, 1_H929_CREB1_hg38::1::16	-116, 40268	upstream, downstream	1	140	2	1_H929_CREB1_hg38::1	163	Gene ATAD3B	KIAA1273, AAA-TOB3, ATAD3B, TOB3	ATPase family, AAA domain containing 3B	NM_031921.4, XM_005244806.2, XR_241045.2, XM_011542240.1, XM_011542241.1, XM_011542242.1, XM_011542243.1, XR_946776.1, XM_005244808.2, XM_011542244.1		NP_114127.3
GeneID:219293	ATAD3C	1	1441301	1470158	28857	+	2	1_H929_CREB1_hg38::1::14, 1_H929_CREB1_hg38::1::15	-5621, 30315	upstream, downstream	1	91	2	1_H929_CREB1_hg38::1	163	Gene ATAD3C	FLJ34599, ATAD3C, FLJ37183	ATPase family, AAA domain containing 3C	NM_001039211.2, XM_011541008.1, XM_006710451.2, XM_011541009.1		NP_001034300.2
GeneID:79969	ATAT1	6	30626836	30646823	19987	+	2	1_H929_CREB1_hg38::1::5212, 1_H929_CREB1_hg38::1::5213	-9460, 44	upstream, in gene	1	85	2	1_H929_CREB1_hg38::1	125	Gene ATAT1	MEC17, FLJ13158, Nbla00487, DKFZp547J097, C6orf134, ATAT1, TAT	alpha tubulin acetyltransferase 1	NM_024909.2, NM_001031722.2, NM_001254952.1, XM_005249414.1, XM_005249415.1, XM_005249416.1, XM_005249417.1, XM_005249418.1, XM_005249419.1, XM_005249420.1, XR_241917.1, XM_005272895.1, XM_005272896.1, XM_005272897.1, XM_005272898.1, XM_005272899.1, XM_00		NP_079185.2, NP_001026892.1, NP_001241881.1, XP_005249471.1, XP_005249472.1, XP_005249473.1, XP_005249474.1, XP_005249475.1, XP_005249476.1, XP_005249477.1, XP_005272952.1, XP_005272953.1, XP_005272954.1, XP_005272955.1, XP_005272956.1, XP_005272957.1, XP
GeneID:466	ATF1	12	50763710	50821167	57457	+	1	1_H929_CREB1_hg38::1::1402	130	in gene	1	44	1	1_H929_CREB1_hg38::1	44	Gene ATF1	FUS/ATF-1, ATF1, TREB36, EWS-ATF1	activating transcription factor 1	NM_005171.4, XM_011538386.1, XM_011538387.1, XM_011538388.1		NP_005162.1
GeneID:467	ATF3	1	212565334	212620777	55443	+	2	1_H929_CREB1_hg38::1::601, 1_H929_CREB1_hg38::1::602	-6262, 43210	upstream, in gene	1	58	2	1_H929_CREB1_hg38::1	76	Gene ATF3	ATF3, FLJ41705		NM_001206484.2, NM_001206486.2, NM_001206488.2, NM_001674.3, NM_001030287.3, NM_001040619.2, XM_005273146.1, XM_011509579.1		NP_001193413.2, NP_001193415.1, NP_001193417.2, NP_001665.1, NP_001025458.1, NP_001035709.1, XP_005273203.1
GeneID:468	ATF4	22	39520559	39522686	2127	+	2	1_H929_CREB1_hg38::1::4252, 1_H929_CREB1_hg38::1::4253	-1039, -143	upstream, upstream	1	42	2	1_H929_CREB1_hg38::1	58	Gene ATF4	TAXREB67, ATF4, CREB-2, TXREB, CREB2		NM_182810.2, NM_001675.4		NP_877962.1, NP_001666.2
GeneID:22926	ATF6	1	161766244	161964070	197826	+	1	1_H929_CREB1_hg38::1::497	-20	upstream	1	75	1	1_H929_CREB1_hg38::1	75	Gene ATF6	ACHM7, ATF6, ATF6A, FLJ21663, DKFZp686P2194	activating transcription factor 6	NM_007348.3, XM_006711224.1, XM_011509308.1, XM_011509309.1, XM_011509310.1		NP_031374.2, XP_006711287.1
GeneID:1388	ATF6B	6	32115268	32128240	12972	-	2	1_H929_CREB1_hg38::1::5241, 1_H929_CREB1_hg38::1::5242	-112, -2128	upstream, upstream	1	60.5	2	1_H929_CREB1_hg38::1	87	Gene ATF6B	CREB-RP, FLJ10066, G13, CREBL1, ATF6B	activating transcription factor 6 beta	NM_004381.4, NM_001136153.1		NP_004372.3, NP_001129625.1
GeneID:11016	ATF7	12	53507856	53626415	118559	-	3	1_H929_CREB1_hg38::1::1417, 1_H929_CREB1_hg38::1::1418, 1_H929_CREB1_hg38::1::1419	125487, 125039, 239	downstream, downstream, in gene	1	44	3	1_H929_CREB1_hg38::1	63	Gene ATF7	ATFA, ATF7, MGC57182	activating transcription factor 7	NM_006856.2, NM_001130060.1, NM_001206682.1, NM_001206683.1, NR_073163.1, XM_011537776.1, XM_011537777.1, XM_011537778.1, XM_005268587.2		NP_006847.1, NP_001123532.1, NP_001193611.1, NP_001193612.1
GeneID:80063	ATF7IP2	16	10386055	10483638	97583	+	1	1_H929_CREB1_hg38::1::2196	-135	upstream	1	43	1	1_H929_CREB1_hg38::1	43	Gene ATF7IP2	MCAF2, FLJ12668, ATF7IP2	activating transcription factor 7 interacting protein 2	NM_001256160.1, NM_024997.3, NR_045815.1, NR_045816.1, XM_006720953.2, XM_006720954.2, XM_011522666.1		NP_001243089.1, NP_079273.2
GeneID:83734	ATG10	5	81972025	82258502	286477	+	1	1_H929_CREB1_hg38::1::4899	119	in gene	1	20	1	1_H929_CREB1_hg38::1	20	Gene ATG10	ATG10, FLJ13954, APG10, APG10L, pp12616, DKFZp586I0418	autophagy related 10	NM_031482.4, NM_001131028.1, XM_005248611.3, XM_005248610.3, XM_005248612.2, XM_011543660.1, XM_011543661.1		NP_113670.1, NP_001124500.1
GeneID:60673	ATG101	12	52069974	52077495	7521	+	2	1_H929_CREB1_hg38::1::1408, 1_H929_CREB1_hg38::1::1409	-5670, -150	upstream, upstream	1	28.5	2	1_H929_CREB1_hg38::1	39	Gene ATG101	ATG101, FLJ11773, C12orf44	autophagy related 101	NM_021934.4, NM_001098673.1		NP_068753.2, NP_001092143.1
GeneID:9140	ATG12	5	115828196	115841851	13655	-	1	1_H929_CREB1_hg38::1::4937	171	in gene	1	39	1	1_H929_CREB1_hg38::1	39	Gene ATG12	FBR93, ATG12, APG12L, HAPG12, APG12	autophagy related 12	NM_004707.3, NR_033362.1, NR_033363.1, NR_073603.1, NM_001277783.1		NP_004698.3, NP_001264712.1
GeneID:9776	ATG13	11	46617276	46676019	58743	+	1	1_H929_CREB1_hg38::1::1027	68	in gene	1	71	1	1_H929_CREB1_hg38::1	71	Gene ATG13	PARATARG8, FLJ20698, ATG13, KIAA0652	autophagy related 13	NM_001142673.2, NM_001205120.1, NM_001205121.1, NM_001205122.1, NM_014741.4, NM_001205119.1, XM_006718394.1, XM_005253265.2, XM_011520493.1, XM_005253262.2, XM_005253263.2, XM_011520494.1, XM_011520495.1, XM_006718395.2, XM_006718396.2, XM_005253266.2, XM		NP_001136145.1, NP_001192049.1, NP_001192050.1, NP_001192051.1, NP_055556.2, NP_001192048.1, XP_006718457.1
GeneID:55054	ATG16L1	2	233251571	233295674	44103	+	1	1_H929_CREB1_hg38::1::3853	-35	upstream	1	118	1	1_H929_CREB1_hg38::1	118	Gene ATG16L1	ATG16L, WDR30, ATG16L1, FLJ10828, IBD10, FLJ00045, FLJ10035, APG16L, ATG16A, FLJ22677	autophagy related 16 like 1	NM_017974.3, NM_030803.6, NM_001190266.1, NM_001190267.1, NM_198890.2, XM_005246082.1, XM_005246084.1, XM_005246086.1, XR_241242.1, XM_006712608.1, XM_011548853.1, XM_011548854.1, XM_011548855.1, XM_011548856.1, XR_953240.1		NP_060444.3, NP_110430.5, NP_001177195.1, NP_001177196.1, NP_942593.2, XP_005246139.1, XP_005246141.1, XP_005246143.1, XP_006712671.1
GeneID:89849	ATG16L2	11	72814406	72842705	28299	+	1	1_H929_CREB1_hg38::1::1177	-150	upstream	1	82	1	1_H929_CREB1_hg38::1	82	Gene ATG16L2	FLJ00012, WDR80, ATG16L2, ATG16B	autophagy related 16 like 2	NM_033388.1, XM_005274376.3, XM_006718732.2, XM_011545332.1, XM_011545333.1, XM_005274378.2, XR_950094.1, XM_011545334.1, XM_006718733.2, XM_006718734.2		NP_203746.1
GeneID:23130	ATG2A	11	64894532	64917250	22718	-	2	1_H929_CREB1_hg38::1::1093, 1_H929_CREB1_hg38::1::1094	31458, -7310	downstream, upstream	1	37.5	2	1_H929_CREB1_hg38::1	38	Gene ATG2A	MGC117153, ATG2A, KIAA0404		NM_015104.2, XM_011544863.1, XM_011544864.1, XM_005273849.2, XM_005273850.2, XM_011544865.1, XM_011544866.1, XR_949846.1, XM_011544867.1, XR_949847.1, XR_949848.1, XM_011544868.1		NP_055919.2
GeneID:55102	ATG2B	14	96281258	96363341	82083	-	1	1_H929_CREB1_hg38::1::1868	-35	upstream	1	20	1	1_H929_CREB1_hg38::1	20	Gene ATG2B	FLJ10242, ATG2B, C14orf103	autophagy related 2B	NM_018036.5, XM_006720187.1, XR_943482.1, XR_943483.1, XM_011536888.1, XM_011536889.1		NP_060506.5, XP_006720250.1
GeneID:64422	ATG3	3	112532507	112561963	29456	-	1	1_H929_CREB1_hg38::1::4480	747	in gene	1	48	1	1_H929_CREB1_hg38::1	48	Gene ATG3	ATG3, PC3-96, FLJ22125, APG3-LIKE, MGC15201, APG3L, DKFZp564M1178, APG3	autophagy related 3	NM_001278712.1, NM_022488.4, XM_011513074.1		NP_001265641.1, NP_071933.2
GeneID:115201	ATG4A	X	108088916	108154671	65755	+	1	1_H929_CREB1_hg38::1::6403	2572	in gene	1	21	1	1_H929_CREB1_hg38::1	21	Gene ATG4A	ATG4A, AUTL2, APG4A	autophagy related 4A cysteine peptidase	NM_052936.3, NM_178270.2, XM_011530840.1, XM_011530841.1, XM_005262064.2, XM_011530842.1, XM_011530843.1, XM_011530844.1, XM_011530845.1		NP_443168.2, NP_840054.1
GeneID:23192	ATG4B	2	241637612	241673857	36245	+	1	1_H929_CREB1_hg38::1::3874	-44	upstream	1	94	1	1_H929_CREB1_hg38::1	94	Gene ATG4B	ATG4B, MGC1353, APG4B, AUTL1	autophagy related 4B cysteine peptidase	NM_013325.4, NM_178326.2, XM_005246996.1, XM_005246992.2, XM_005246995.2, XM_011510836.1, XM_011510837.1, XM_011510838.1, XM_011510839.1, XM_005246993.2		NP_037457.3, NP_847896.1, XP_005247053.1
GeneID:84938	ATG4C	1	62784106	62865270	81164	+	1	1_H929_CREB1_hg38::1::303	-234	upstream	1	71	1	1_H929_CREB1_hg38::1	71	Gene ATG4C	APG4C, AUTL3, APG4-C, ATG4C, AUTL1, FLJ14867	autophagy related 4C cysteine peptidase	NM_032852.3, NM_178221.2, XM_005271288.1, XM_011542313.1, XM_011542314.1		NP_116241.2, NP_835739.1, XP_005271345.1
GeneID:9474	ATG5	6	106184476	106325820	141344	-	1	1_H929_CREB1_hg38::1::5370	28	in gene	1	111	1	1_H929_CREB1_hg38::1	111	Gene ATG5	hAPG5, ASP, APG5-LIKE, ATG5, APG5L, APG5	autophagy related 5	NM_001286111.1, NM_001286107.1, NM_004849.3, NM_001286106.1, NM_001286108.1, NR_104402.1, NR_104403.1, XM_011536263.1		NP_001273040.1, NP_001273036.1, NP_004840.1, NP_001273035.1, NP_001273037.1
GeneID:10533	ATG7	3	11272324	11557665	285341	+	1	1_H929_CREB1_hg38::1::4316	60	in gene	1	85	1	1_H929_CREB1_hg38::1	85	Gene ATG7	DKFZp434N0735, ATG7, GSA7, APG7-LIKE, APG7L	autophagy related 7	NM_006395.2, NM_001136031.2, NM_001144912.1, XM_011533277.1, XM_006712932.2, XM_006712931.2, XM_011533278.1, XM_006712933.2, XM_011533279.1, XM_011533280.1, XM_011533281.1, XM_011533282.1, XM_011533283.1, XR_940363.1, XM_011533284.1, XM_011533285.1, XM_01		NP_006386.1, NP_001129503.2, NP_001138384.1
GeneID:79065	ATG9A	2	219219380	219229688	10308	-	1	1_H929_CREB1_hg38::1::3833	-72	upstream	1	33	1	1_H929_CREB1_hg38::1	33	Gene ATG9A	APG9L1, MGD3208, mATG9, ATG9A	autophagy related 9A	NM_001077198.2, NM_024085.4, NR_104255.1		NP_001070666.1, NP_076990.4
GeneID:285973	ATG9B	7	151012209	151024499	12290	-	2	1_H929_CREB1_hg38::1::5820, 1_H929_CREB1_hg38::1::5821	15795, -4205	downstream, upstream	1	50.5	2	1_H929_CREB1_hg38::1	60	Gene ATG9B	ATG9B, APG9L2, SONE, NOS3AS	autophagy related 9B	NM_173681.5, NR_073169.1, XM_011516064.1, XM_011516065.1, XM_011516066.1		NP_775952.4
GeneID:64225	ATL2	2	38294094	38378139	84045	-	1	1_H929_CREB1_hg38::1::3538	859	in gene	1	86	1	1_H929_CREB1_hg38::1	86	Gene ATL2	atlastin2, FLJ23293, ARL6IP2, ARL3IP2, ATL2	atlastin GTPase 2	NM_022374.2, NM_001135673.1, NR_024191.1, XM_006712072.2, XM_011533017.1, XM_011533018.1, XM_011533019.1, XM_006712071.2, XM_011533020.1, XM_011533021.1, XM_011533022.1, XM_011533023.1		NP_071769.2, NP_001129145.1
GeneID:25923	ATL3	11	63624082	63671974	47892	-	1	1_H929_CREB1_hg38::1::1077	422	in gene	1	50	1	1_H929_CREB1_hg38::1	50	Gene ATL3	DKFZp564J0863, ATL3, HSN1F	atlastin GTPase 3	XM_006718493.1, NM_015459.4, NM_001290048.1, XM_011544902.1, XM_006718494.2		XP_006718556.1, NP_056274.3, NP_001276977.1
GeneID:472	ATM	11	108222500	108369102	146602	+	1	1_H929_CREB1_hg38::1::1237	220	in gene	1	49	1	1_H929_CREB1_hg38::1	49	Gene ATM	ATM, TELO1, DKFZp781A0353, AT1, ATDC, ATE, TEL1, ATC, ATD, ATA, MGC74674	ATM serine/threonine kinase	NM_000051.3, XM_006718845.1, XM_005271561.3, XM_011542840.1, XM_011542841.1, XM_005271562.3, XM_006718843.2, XM_011542842.1, XM_011542843.1, XM_011542844.1, XM_011542845.1, XM_011542846.1, XM_011542847.1		NP_000042.3, XP_006718908.1
GeneID:1822	ATN1	12	6924463	6942321	17858	+	1	1_H929_CREB1_hg38::1::1327	13585	in gene	1	47	1	1_H929_CREB1_hg38::1	47	Gene ATN1	B37, D12S755E, HRS, ATN1, DRPLA, NOD	atrophin 1	NM_001940.3, NM_001007026.1		NP_001931.2, NP_001007027.1
GeneID:23250	ATP11A	13	112690049	112887168	197119	+	2	1_H929_CREB1_hg38::1::1721, 1_H929_CREB1_hg38::1::1722	21983, 50831	in gene, in gene	1	19	2	1_H929_CREB1_hg38::1	21	Gene ATP11A	ATP11A, ATPIS, ATPIH	ATPase phospholipid transporting 11A	NM_032189.3, NM_015205.2, XM_011537478.1, XM_011537479.1, XM_005268299.3, XM_005268300.3, XM_005268303.3, XM_011537480.1, XM_005268301.3, XM_005268305.3, XM_005268306.3, XM_006719965.2, XM_011537481.1, XR_944275.1		NP_115565.3, NP_056020.2
GeneID:100874205	ATP11A-AS1	13	112745449	112754731	9282	-	1	1_H929_CREB1_hg38::1::1722	13851	downstream	1	21	1	1_H929_CREB1_hg38::1	21	Gene ATP11A-AS1	ATP11A-AS1	ATP11A antisense RNA 1	NR_046661.1, NR_109811.1
GeneID:23200	ATP11B	3	182793503	182921635	128132	+	1	1_H929_CREB1_hg38::1::4601	-239	upstream	1	46	1	1_H929_CREB1_hg38::1	46	Gene ATP11B	DKFZp434N1615, MGC46576, ATPIF, ATPIR, DKFZp434J238, KIAA0956, ATP11B	ATPase phospholipid transporting 11B (putative)	NM_014616.2, XM_005247241.1, XM_005247243.1, XM_011512593.1, XM_011512594.1, XM_011512595.1, XM_011512596.1, XM_011512597.1, XM_011512598.1		NP_055431.1, XP_005247298.1, XP_005247300.1
GeneID:23400	ATP13A2	1	16985958	17011972	26014	-	1	1_H929_CREB1_hg38::1::99	-28	upstream	1	19	1	1_H929_CREB1_hg38::1	19	Gene ATP13A2	CLN12, ATP13A2, FLJ26510, KRPPD, PARK9, HSA9947	ATPase 13A2	XM_005245809.1, XM_005245810.1, XM_005245811.1, XM_005245812.1, XM_005245813.1, XM_005245815.1, XM_006710512.1, XM_006710513.1, NM_001141973.2, NM_001141974.2, NM_022089.3, XM_011541128.1, XM_011541129.1		XP_005245866.1, XP_005245867.1, XP_005245868.1, XP_005245869.1, XP_005245870.1, NP_071372.1, NP_001135445.1, NP_001135446.1, XP_005245872.1, XP_006710575.1, XP_006710576.1
GeneID:79572	ATP13A3	3	194402674	194486654	83980	-	1	1_H929_CREB1_hg38::1::4625	-482	upstream	1	28	1	1_H929_CREB1_hg38::1	28	Gene ATP13A3	ATP13A3, FLJ90613, AFURS1, DKFZp686K16189	ATPase 13A3	NM_024524.3, XM_011513120.1, XM_005269357.2, XM_011513121.1, XM_011513122.1, XM_011513123.1, XM_011513124.1, XM_005269360.3		NP_078800.3
GeneID:476	ATP1A1	1	116372185	116404774	32589	+	1	1_H929_CREB1_hg38::1::374	1015	in gene	1	29	1	1_H929_CREB1_hg38::1	29	Gene ATP1A1	ATP1A1, MGC3285, MGC51750	ATPase Na+/K+ transporting subunit alpha 1	NM_000701.7, NM_001160233.1, NM_001160234.1, XM_006710655.2		NP_000692.2, NP_001153705.1, NP_001153706.1
GeneID:478	ATP1A3	19	41966582	41994276	27694	-	1	1_H929_CREB1_hg38::1::3257	34932	downstream	1	40	1	1_H929_CREB1_hg38::1	40	Gene ATP1A3	ATP1A3, AHC2, RDP, DYT12, MGC13276, CAPOS	ATPase Na+/K+ transporting subunit alpha 3	NM_001256213.1, NM_001256214.1, NM_152296.4, XM_011526991.1		NP_001243142.1, NP_001243143.1, NP_689509.1
GeneID:483	ATP1B3	3	141876628	141926540	49912	+	1	1_H929_CREB1_hg38::1::4548	-596	upstream	1	132	1	1_H929_CREB1_hg38::1	132	Gene ATP1B3	ATP1B3, CD298, FLJ29027, ATPB-3	ATPase Na+/K+ transporting subunit beta 3	NM_001679.2		NP_001670.1
GeneID:490	ATP2B1	12	89588049	89709353	121304	-	1	1_H929_CREB1_hg38::1::1486	-391	upstream	1	67	1	1_H929_CREB1_hg38::1	67	Gene ATP2B1	PMCA1kb, PMCA1, ATP2B1	ATPase plasma membrane Ca2+ transporting 1	NM_001682.2, NM_001001323.1, XM_005268919.1, XM_011538407.1, XM_011538408.1, XM_011538409.1, XM_011538410.1, XM_011538411.1, XR_944556.1, XM_011538412.1		NP_001673.2, NP_001001323.1, XP_005268976.1
GeneID:491	ATP2B2	3	10324023	10707993	383970	-	1	1_H929_CREB1_hg38::1::4315	386905	downstream	1	117	1	1_H929_CREB1_hg38::1	117	Gene ATP2B2	PMCA2, PMCA2i, ATP2B2, PMCA2a	ATPase plasma membrane Ca2+ transporting 2	NM_001001331.2, NM_001683.3, XM_006713175.2, XM_005265179.3, XM_011533751.1, XM_011533752.1, XM_011533753.1, XM_011533754.1, XM_011533755.1, XM_011533756.1, XM_011533757.1, XM_011533758.1, XM_011533759.1		NP_001001331.1, NP_001674.2
GeneID:495	ATP4A	19	35550193	35563658	13465	-	1	1_H929_CREB1_hg38::1::3197	18154	downstream	1	123	1	1_H929_CREB1_hg38::1	123	Gene ATP4A	ATP6A, ATP4A	ATPase H+/K+ transporting alpha subunit	NM_000704.2		NP_000695.2
GeneID:506	ATP5B	12	56638175	56646068	7893	-	2	1_H929_CREB1_hg38::1::1444, 1_H929_CREB1_hg38::1::1445	9236, -76	downstream, upstream	1	67	2	1_H929_CREB1_hg38::1	103	Gene ATP5B	ATPMB, ATP5B, MGC5231, ATPSB, HEL-S-271	ATP synthase, H+ transporting, mitochondrial F1 complex, beta polypeptide	NM_001686.3		NP_001677.2
GeneID:513	ATP5D	19	1241750	1244825	3075	+	4	1_H929_CREB1_hg38::1::2920, 1_H929_CREB1_hg38::1::2921, 1_H929_CREB1_hg38::1::2922, 1_H929_CREB1_hg38::1::2923	-1462, -86, 6538, 7306	upstream, upstream, downstream, downstream	1	70.25	4	1_H929_CREB1_hg38::1	136	Gene ATP5D	ATP5D	ATP synthase, H+ transporting, mitochondrial F1 complex, delta subunit	NM_001687.4, NM_001001975.1		NP_001678.1, NP_001001975.1
GeneID:516	ATP5G1	17	48892786	48895871	3085	+	1	1_H929_CREB1_hg38::1::2675	-274	upstream	1	80	1	1_H929_CREB1_hg38::1	80	Gene ATP5G1	ATP5G, ATP5A, ATP5G1	ATP synthase, H+ transporting, mitochondrial Fo complex subunit C1 (subunit 9)	NM_005175.2, NM_001002027.1		NP_005166.1, NP_001002027.1
GeneID:10476	ATP5H	17	75038860	75046979	8119	-	2	1_H929_CREB1_hg38::1::2753, 1_H929_CREB1_hg38::1::2754	11779, -93	downstream, upstream	1	39	2	1_H929_CREB1_hg38::1	40	Gene ATP5H	ATP5JD, ATP5H, ATPQ	ATP synthase, H+ transporting, mitochondrial Fo complex subunit D	NM_006356.2, NM_001003785.1		NP_006347.1, NP_001003785.1
GeneID:521	ATP5I	4	672436	674338	1902	-	1	1_H929_CREB1_hg38::1::4653	-62	upstream	1	79	1	1_H929_CREB1_hg38::1	79	Gene ATP5I	MGC12532, ATP5I, ATP5K	ATP synthase, H+ transporting, mitochondrial Fo complex subunit E	NM_007100.3, NR_033743.1		NP_009031.1
GeneID:522	ATP5J	21	25724480	25735654	11174	-	1	1_H929_CREB1_hg38::1::4066	710	in gene	1	34	1	1_H929_CREB1_hg38::1	34	Gene ATP5J	CF6, ATPM, ATP5A, ATP5J, F6, ATP5	ATP synthase, H+ transporting, mitochondrial Fo complex subunit F6	NM_001685.4, NM_001003696.1, NM_001003697.1, NM_001003701.1, NM_001003703.1, XM_005260992.3		NP_001676.2, NP_001003696.1, NP_001003697.1, NP_001003701.1, NP_001003703.1
GeneID:9551	ATP5J2	7	99458161	99466201	8040	-	2	1_H929_CREB1_hg38::1::5686, 1_H929_CREB1_hg38::1::5687	89, -5559	in gene, upstream	1	40.5	2	1_H929_CREB1_hg38::1	49	Gene ATP5J2	ATP5J2, ATP5JL	ATP synthase, H+ transporting, mitochondrial Fo complex subunit F2	NM_004889.3, NM_001039178.2, NM_001003713.2, NM_001003714.2		NP_004880.1, NP_001034267.1, NP_001003713.1, NP_001003714.1
GeneID:100526740	ATP5J2-PTCD1	7	99416739	99466201	49462	-	2	1_H929_CREB1_hg38::1::5686, 1_H929_CREB1_hg38::1::5687	89, -5559	in gene, upstream	1	40.5	2	1_H929_CREB1_hg38::1	49	Gene ATP5J2-PTCD1	ATP5J2-PTCD1, FLJ56092	ATP5J2-PTCD1 readthrough	NM_001198879.1		NP_001185808.1
GeneID:27109	ATP5S	14	50312329	50326715	14386	+	1	1_H929_CREB1_hg38::1::1784	151	in gene	1	20	1	1_H929_CREB1_hg38::1	20	Gene ATP5S	HSU79253, ATPW, ATP5S, FB	ATP synthase, H+ transporting, mitochondrial Fo complex subunit s (factor B)	NM_001003803.2, NM_001003805.2, NM_015684.3, NR_033761.1, XM_011536649.1, XM_011536650.1, XM_011536651.1, XM_011536652.1, XM_005267537.2, XM_011536653.1, XM_011536654.1, XR_943415.1, XM_011536655.1, XM_011536656.1, XM_011536657.1		NP_001003803.1, NP_001003805.1, NP_056499.2
GeneID:537	ATP6AP1	X	154428632	154436517	7885	+	2	1_H929_CREB1_hg38::1::6426, 1_H929_CREB1_hg38::1::6427	8424, 15464	downstream, downstream	1	20.5	2	1_H929_CREB1_hg38::1	22	Gene ATP6AP1	XAP3, ATP6IP1, ATP6S1, MGC129781, VATPS1, Ac45, CF2, XAP-3, 16A, ATP6AP1	ATPase H+ transporting accessory protein 1	NM_001183.5, XM_011531179.1		NP_001174.2
GeneID:10159	ATP6AP2	X	40580964	40606637	25673	+	1	1_H929_CREB1_hg38::1::6342	-84	upstream	1	37	1	1_H929_CREB1_hg38::1	37	Gene ATP6AP2	M8-9, MRXSH, ATP6IP2, APT6M8-9, ATP6AP2, MRXE, MGC99577, ELDF10, XMRE, PRR, ATP6M8-9, MSTP009, HT028, RENR, XPDS	ATPase H+ transporting accessory protein 2	NM_005765.2		NP_005756.2
GeneID:535	ATP6V0A1	17	42458844	42522579	63735	+	1	1_H929_CREB1_hg38::1::2617	4	in gene	1	22	1	1_H929_CREB1_hg38::1	22	Gene ATP6V0A1	VPP1, DKFZp781J1951, ATP6N1A, Vph1, ATP6N1, Stv1, a1, ATP6V0A1	ATPase H+ transporting V0 subunit a1	NM_005177.3, NM_001130020.1, NM_001130021.1, XM_005257459.1, XM_005257461.1, XM_005257463.1, XR_934483.1, XR_934484.1, XM_011524908.1		NP_005168.2, NP_001123492.1, NP_001123493.1, XP_005257516.1, XP_005257518.1, XP_005257520.1
GeneID:533	ATP6V0B	1	43974648	43978300	3652	+	2	1_H929_CREB1_hg38::1::250, 1_H929_CREB1_hg38::1::251	-4760, 232	upstream, in gene	1	67	2	1_H929_CREB1_hg38::1	102	Gene ATP6V0B	HATPL, ATP6V0B, VMA16, ATP6F	ATPase H+ transporting V0 subunit b	NM_004047.4, NM_001039457.2, NM_001294333.1		NP_004038.1, NP_001034546.1, NP_001281262.1
GeneID:527	ATP6V0C	16	2513726	2520223	6497	+	2	1_H929_CREB1_hg38::1::2142, 1_H929_CREB1_hg38::1::2143	-2110, 546	upstream, in gene	1	104.5	2	1_H929_CREB1_hg38::1	173	Gene ATP6V0C	ATP6L, ATP6C, Vma3, VPPC, VATL, ATPL, ATP6V0C	ATPase H+ transporting V0 subunit c	NM_001694.3, NM_001198569.1		NP_001685.1, NP_001185498.1
GeneID:9114	ATP6V0D1	16	67438014	67481186	43172	-	1	1_H929_CREB1_hg38::1::2344	2	in gene	1	36	1	1_H929_CREB1_hg38::1	36	Gene ATP6V0D1	ATP6V0D1, P39, VATX, ATP6DV, FLJ43534, VPATPD, ATP6D, VMA6	ATPase H+ transporting V0 subunit d1	NM_004691.4, XM_011523444.1, XM_011523445.1, XM_011523446.1, XM_011523447.1		NP_004682.2
GeneID:523	ATP6V1A	3	113747019	113812058	65039	+	1	1_H929_CREB1_hg38::1::4483	-235	upstream	1	59	1	1_H929_CREB1_hg38::1	59	Gene ATP6V1A	Vma1, VA68, HO68, ATP6V1A1, ATP6A1, ATP6V1A, VPP2	ATPase H+ transporting V1 subunit A	NM_001690.3		NP_001681.2
GeneID:529	ATP6V1E1	22	17592136	17628822	36686	-	2	1_H929_CREB1_hg38::1::4144, 1_H929_CREB1_hg38::1::4145	-58, -9898	upstream, upstream	1	43	2	1_H929_CREB1_hg38::1	52	Gene ATP6V1E1	P31, ATP6V1E, ATP6E, Vma4, ATP6V1E1, ATP6E2	ATPase H+ transporting V1 subunit E1	NM_001696.3, NM_001039366.1, NM_001039367.1		NP_001687.1, NP_001034455.1, NP_001034456.1
GeneID:90423	ATP6V1E2	2	46489355	46542412	53057	-	2	1_H929_CREB1_hg38::1::3556, 1_H929_CREB1_hg38::1::3557	42140, 140	in gene, in gene	1	43.5	2	1_H929_CREB1_hg38::1	63	Gene ATP6V1E2	ATP6V1E2, ATP6V1EL2, ATP6E1, ATP6EL2, VMA4, MGC9341	ATPase H+ transporting V1 subunit E2	NM_080653.3, XM_005264633.1, XM_005264634.1, XM_011533148.1, XM_011533149.1, XM_011533150.1, XM_011533151.1, XM_011533152.1, XM_011533153.1, XR_939738.1, XR_939739.1		NP_542384.1, XP_005264690.1, XP_005264691.1
GeneID:534	ATP6V1G2	6	31544451	31546848	2397	-	3	1_H929_CREB1_hg38::1::5222, 1_H929_CREB1_hg38::1::5223, 1_H929_CREB1_hg38::1::5224	4960, 4624, -672	downstream, downstream, upstream	1	43	3	1_H929_CREB1_hg38::1	63	Gene ATP6V1G2	VMA10, NG38, ATP6G, ATP6G2, ATP6V1G2	ATPase H+ transporting V1 subunit G2	NM_138282.2, NM_130463.3, NM_001204078.1		NP_612139.1, NP_569730.1, NP_001191007.1
GeneID:100532737	ATP6V1G2-DDX39B	6	31530219	31546848	16629	-	3	1_H929_CREB1_hg38::1::5222, 1_H929_CREB1_hg38::1::5223, 1_H929_CREB1_hg38::1::5224	4960, 4624, -672	in gene, in gene, upstream	1	43	3	1_H929_CREB1_hg38::1	63	Gene ATP6V1G2-DDX39B	ATP6V1G2-DDX39B	ATP6V1G2-DDX39B readthrough (NMD candidate)	NR_037853.1
GeneID:540	ATP7B	13	51891086	52012099	121013	-	1	1_H929_CREB1_hg38::1::1682	-189	upstream	1	42	1	1_H929_CREB1_hg38::1	42	Gene ATP7B	WD, ATP7B, WC1, PWD, WND	ATPase copper transporting beta	NM_000053.3, NM_001005918.2, NM_001243182.1, XM_005266428.1, XM_005266427.2, XM_005266432.2, XM_006719838.1, XM_006719839.1, XM_005266430.3, XR_941601.1, XR_941602.1, XR_941603.1, XR_941604.1, XM_005266431.2, XM_005266424.3, XM_005266423.2, XM_006719837.2		NP_000044.2, NP_001005918.1, NP_001230111.1, XP_005266485.1, XP_005266484.1, XP_005266489.1, XP_006719901.1, XP_006719902.1
GeneID:51761	ATP8A2	13	25372011	26025851	653840	+	1	1_H929_CREB1_hg38::1::1634	327189	in gene	1	22	1	1_H929_CREB1_hg38::1	22	Gene ATP8A2	IB, ML-1, ATP, ATPIB, CAMRQ4, DKFZp434B1913, ATP8A2	ATPase phospholipid transporting 8A2	NM_016529.4, XM_005266419.1, XM_011535103.1, XM_011535104.1, XM_011535105.1, XM_011535106.1, XM_011535107.1, XM_011535108.1, XM_011535109.1, XM_011535110.1, XM_011535111.1, XM_011535112.1, XM_011535113.1, XM_011535114.1, XM_011535115.1		NP_057613.4, XP_005266476.1
GeneID:5205	ATP8B1	18	57646426	57803822	157396	-	1	1_H929_CREB1_hg38::1::2876	144270	in gene	1	28	1	1_H929_CREB1_hg38::1	28	Gene ATP8B1	FIC1, ATP8B1, PFIC1, ATPIC, BRIC, PFIC, ICP1	ATPase phospholipid transporting 8B1	NM_005603.4, XM_006722481.2, XM_011526020.1, XM_011526021.1, XM_011526022.1, XM_011526023.1, XM_011526024.1		NP_005594.1
GeneID:374868	ATP9B	18	79047594	79378283	330689	+	1	1_H929_CREB1_hg38::1::2890	21590	in gene	1	157	1	1_H929_CREB1_hg38::1	157	Gene ATP9B	FLJ46612, ATP9B, MGC61572, HUSSY-20, MGC150650, DKFZp686H2093, MGC150651, NEO1L, hMMR1, ATPIIB, ATPASEP	ATPase phospholipid transporting 9B (putative)	NM_198531.3, XM_005266691.1, XM_011525956.1, XM_011525957.1, XM_011525958.1, XM_011525959.1, XM_011525960.1, XM_011525961.1, XM_011525962.1, XM_011525963.1, XM_011525964.1, XM_011525965.1, XM_011525966.1, XM_011525967.1, XM_011525968.1, XM_011525969.1, XM		NP_940933.3, XP_005266748.1
GeneID:91647	ATPAF2	17	17977781	18039169	61388	-	2	1_H929_CREB1_hg38::1::2527, 1_H929_CREB1_hg38::1::2528	66593, 17	downstream, in gene	1	53.5	2	1_H929_CREB1_hg38::1	58	Gene ATPAF2	ATP12p, MC5DN1, ATP12, MGC29736, LP3663, ATPAF2	ATP synthase mitochondrial F1 complex assembly factor 2	NM_145691.3, XM_011524062.1, XM_011524063.1, XM_011524064.1, XM_011524065.1, XM_005256848.2, XR_934116.1, XM_011524066.1		NP_663729.1
GeneID:93974	ATPIF1	1	28236091	28238105	2014	+	2	1_H929_CREB1_hg38::1::168, 1_H929_CREB1_hg38::1::169	-27, 11237	upstream, downstream	1	28	2	1_H929_CREB1_hg38::1	34	Gene ATPIF1	ATPIF1, ATPIP, ATPI, MGC8898, MGC1167, IP	ATPase inhibitory factor 1	NM_016311.4, NM_178190.2, NM_178191.2		NP_057395.1, NP_835497.1, NP_835498.1
GeneID:545	ATR	3	142449235	142578826	129591	-	2	1_H929_CREB1_hg38::1::4550, 1_H929_CREB1_hg38::1::4551	130794, -54	downstream, upstream	1	64.5	2	1_H929_CREB1_hg38::1	91	Gene ATR	SCKL, SCKL1, ATR, FRP1, MEC1, FCTCS	ATR serine/threonine kinase	NM_001184.3, XM_011512924.1, XR_924147.1, XR_924148.1, XM_011512925.1, XM_011512926.1, XM_011512927.1, XR_924149.1		NP_001175.2
GeneID:84126	ATRIP	3	48446710	48465655	18945	+	3	1_H929_CREB1_hg38::1::4398, 1_H929_CREB1_hg38::1::4399, 1_H929_CREB1_hg38::1::4400	-6486, -70, 26346	upstream, upstream, downstream	1	60.667	3	1_H929_CREB1_hg38::1	99	Gene ATRIP	FLJ12343, ATRIP, MGC21482, MGC26740, DKFZp762J2115, MGC20625	ATR interacting protein	NM_001271022.1, NM_032166.3, NM_130384.2, NM_001271023.1		NP_001257951.1, NP_115542.2, NP_569055.1, NP_001257952.1
GeneID:342371	ATXN1L	16	71845991	71857333	11342	+	1	1_H929_CREB1_hg38::1::2372	-39	upstream	1	283	1	1_H929_CREB1_hg38::1	283	Gene ATXN1L	BOAT, DKFZp686D05115, DKFZp667N0214, BOAT1, DKFZp686O1195, ATXN1L, FLJ21686, FLJ21460	ataxin 1 like	NM_001137675.3		NP_001131147.1
GeneID:11273	ATXN2L	16	28823048	28837237	14189	+	2	1_H929_CREB1_hg38::1::2246, 1_H929_CREB1_hg38::1::2247	-456, 23384	upstream, downstream	1	130.5	2	1_H929_CREB1_hg38::1	152	Gene ATXN2L	A2LP, A2D, ATXN2L, A2LG, A2RP	ataxin 2 like	NM_007245.3, NM_017492.3, NM_145714.2, NM_148414.2, NM_148415.2, NM_148416.2, XM_005255061.1, XM_005255062.1, XM_005255064.1, XM_005255065.1, XM_005255066.1, XM_005255067.1, XM_005255068.1, XM_005255069.1, XR_243256.1, XM_005255070.1, XM_005255071.1, XM_0		NP_009176.2, NP_059867.3, NP_663760.1, NP_680780.1, NP_680781.1, NP_680782.1, XP_005255118.1, XP_005255119.1, XP_005255121.1, XP_005255122.1, XP_005255123.1, XP_005255124.1, XP_005255125.1, XP_005255126.1, XP_005255127.1, XP_005255128.1, XP_005255129.1, X
GeneID:127002	ATXN7L2	1	109483911	109492804	8893	+	1	1_H929_CREB1_hg38::1::353	281	in gene	1	62	1	1_H929_CREB1_hg38::1	62	Gene ATXN7L2	MGC46534, ATXN7L2, FLJ00381	ataxin 7 like 2	NM_153340.4, XM_005270446.1, XM_005270445.2, XM_011540638.1, XM_011540639.1, XM_011540640.1, XM_011540641.1, XM_011540642.1, XM_011540643.1, XM_011540644.1, XM_011540645.1, XM_011540646.1		NP_699171.3, XP_005270503.1
GeneID:56970	ATXN7L3	17	44191805	44199701	7896	-	2	1_H929_CREB1_hg38::1::2641, 1_H929_CREB1_hg38::1::2642	12821, -683	downstream, upstream	1	109	2	1_H929_CREB1_hg38::1	145	Gene ATXN7L3	DKFZp761G2113, ATXN7L3	ataxin 7 like 3	NM_001098833.1, NM_020218.1, XM_011525036.1, XM_011525037.1, XM_011525038.1, XM_011525039.1, XM_011525040.1, XM_011525041.1, XM_011525042.1, XM_011525043.1, XM_011525044.1, XM_011525045.1, XM_011525046.1, XM_011525047.1		NP_001092303.1, NP_064603.1
GeneID:549	AUH	9	91213815	91361939	148124	-	1	1_H929_CREB1_hg38::1::6141	83	in gene	1	39	1	1_H929_CREB1_hg38::1	39	Gene AUH	AUH		NM_001698.2, XM_005252072.1, XM_005252066.2, XM_005252067.3, XM_006717150.2, XM_005252068.2, XM_005252069.3, XM_011518800.1, XM_011518801.1, XM_011518802.1, XM_005252073.2, XM_011518803.1, XR_929814.1, XM_011518804.1		NP_001689.1, XP_005252129.1, XP_005252123.1
GeneID:550	AUP1	2	74526648	74529897	3249	-	1	1_H929_CREB1_hg38::1::3624	-15	upstream	1	30	1	1_H929_CREB1_hg38::1	30	Gene AUP1	AUP1	ancient ubiquitous protein 1	XM_005264392.2, NM_181575.4, NR_126511.1, NR_126510.1		XP_005264449.1, NP_853553.1
GeneID:6790	AURKA	20	56369389	56392295	22906	-	1	1_H929_CREB1_hg38::1::4018	-121	upstream	1	84	1	1_H929_CREB1_hg38::1	84	Gene AURKA	MGC34538, ARK1, AURA, AURKA, AURORA2, STK7, BTAK, AIK, PPP1R47, STK15, STK6	aurora kinase A	NM_003600.2, NM_198433.1, NM_198434.1, NM_198435.1, NM_198436.1, NM_198437.1, XM_005260534.1, XM_006723872.1, XM_011529021.1		NP_003591.2, NP_940835.1, NP_940836.1, NP_940837.1, NP_940838.1, NP_940839.1, XP_005260591.1, XP_006723935.1
GeneID:54998	AURKAIP1	1	1373730	1375438	1708	-	1	1_H929_CREB1_hg38::1::10	-82	upstream	1	89	1	1_H929_CREB1_hg38::1	89	Gene AURKAIP1	MRP-S38, FLJ20608, AKIP, AURKAIP1, AIP	aurora kinase A interacting protein 1	NM_017900.2, NM_001127229.1, NM_001127230.1, XM_011541670.1		NP_060370.1, NP_001120701.1, NP_001120702.1
GeneID:6795	AURKC	19	57230360	57235550	5190	+	1	1_H929_CREB1_hg38::1::3438	10280	downstream	1	162	1	1_H929_CREB1_hg38::1	162	Gene AURKC	aurora-C, AIE2, STK13, AIK3, ARK3, HEL-S-90, AurC, AURKC, SPGF5	aurora kinase C	NM_001015878.1, NM_001015879.1, NM_003160.2, XR_430209.2		NP_001015878.1, NP_001015879.1, NP_003151.2
GeneID:23080	AVL9	7	32495426	32588741	93315	+	1	1_H929_CREB1_hg38::1::5580	-5090	upstream	1	30	1	1_H929_CREB1_hg38::1	30	Gene AVL9	AVL9, DKFZp686G0344, KIAA0241	AVL9 cell migration associated	XM_005249668.1, XM_005249669.1, XM_005249670.1, NM_015060.2, XM_011515227.1, XM_011515228.1, XR_926926.1, XM_005249671.3		XP_005249725.1, XP_005249726.1, XP_005249727.1, NP_055875.1
GeneID:60370	AVPI1	10	97677424	97687258	9834	-	1	1_H929_CREB1_hg38::1::857	-230	upstream	1	47	1	1_H929_CREB1_hg38::1	47	Gene AVPI1	VIP32, RP11-548K23.7, PP5395, VIT32, AVPI1	arginine vasopressin induced 1	NM_021732.2		NP_068378.2
GeneID:553	AVPR1B	1	206109849	206117048	7199	-	1	1_H929_CREB1_hg38::1::586	11752	downstream	1	64	1	1_H929_CREB1_hg38::1	64	Gene AVPR1B	AVPR1B, AVPR3	arginine vasopressin receptor 1B	NM_000707.3		NP_000698.1
GeneID:126859	AXDND1	1	179365718	179554735	189017	+	1	1_H929_CREB1_hg38::1::532	330	in gene	1	39	1	1_H929_CREB1_hg38::1	39	Gene AXDND1	FLJ32940, RP11-215I23.2, FLJ25438, DKFZp686H1423, C1orf125, AXDND1	axonemal dynein light chain domain containing 1	NM_144696.5, NR_073544.1, XM_011509165.1, XM_011509166.1, XM_011509167.1, XM_011509168.1, XM_011509169.1, XM_011509170.1, XM_011509171.1, XM_011509172.1, XM_011509173.1, XM_011509174.1, XM_011509175.1, XM_011509176.1, XM_011509177.1, XM_011509178.1, XM_01		NP_653297.3
GeneID:8312	AXIN1	16	287440	361497	74057	-	1	1_H929_CREB1_hg38::1::2104	36889	in gene	1	47	1	1_H929_CREB1_hg38::1	47	Gene AXIN1	AXIN, AXIN1, MGC52315, PPP1R49	axin 1	NM_003502.3, NM_181050.2, XM_011522682.1, XM_011522683.1, XM_011522684.1, XM_011522685.1, XM_011522686.1, XM_011522687.1, XM_011522688.1		NP_003493.1, NP_851393.1
GeneID:558	AXL	19	41219199	41261767	42568	+	1	1_H929_CREB1_hg38::1::3253	45025	downstream	1	82	1	1_H929_CREB1_hg38::1	82	Gene AXL	JTK11, ARK, AXL, UFO, Tyro7	AXL receptor tyrosine kinase	NM_001699.5, NM_001278599.1, NM_021913.4		NP_001690.2, NP_001265528.1, NP_068713.2
GeneID:64343	AZI2	3	28322353	28349424	27071	-	1	1_H929_CREB1_hg38::1::4345	848	in gene	1	23	1	1_H929_CREB1_hg38::1	23	Gene AZI2	AZI2, NAP1, TILP, AZ2	5-azacytidine induced 2	NM_001134432.1, NM_001134433.1, NM_001271650.1, NM_022461.4, XM_005265392.1, XM_005265393.1, XM_011534009.1, XM_011534010.1, XM_011534011.1		NP_001127904.1, NP_001127905.1, NP_001258579.1, NP_071906.1, XP_005265449.1, XP_005265450.1
GeneID:51582	AZIN1	8	102826302	102864200	37898	-	2	1_H929_CREB1_hg38::1::5994, 1_H929_CREB1_hg38::1::5995	1112, -24	in gene, upstream	1	36.5	2	1_H929_CREB1_hg38::1	39	Gene AZIN1	ODC1L, OAZIN, AZIN1, MGC3832, OAZI, MGC691, AZIA1	antizyme inhibitor 1	XM_005250969.1, NM_015878.5, NM_148174.3, NM_001301668.1, XM_011517126.1, XM_011517127.1, XM_011517128.1		XP_005251026.1, NP_056962.2, NP_680479.1, NP_001288597.1
GeneID:100506753	AZIN1-AS1	8	102864271	102977876	113605	+	2	1_H929_CREB1_hg38::1::5994, 1_H929_CREB1_hg38::1::5995	-1183, -47	upstream, upstream	1	36.5	2	1_H929_CREB1_hg38::1	39	Gene AZIN1-AS1	AZIN1-AS1	AZIN1 antisense RNA 1	NR_126338.1, NR_126339.1
GeneID:567	B2M	15	44711487	44718159	6672	+	1	1_H929_CREB1_hg38::1::1969	-63	upstream	1	150	1	1_H929_CREB1_hg38::1	150	Gene B2M	IMD43, B2M		NM_004048.2, XM_005254549.2, XM_006725182.2		NP_004039.1
GeneID:148789	B3GALNT2	1	235440660	235504481	63821	-	1	1_H929_CREB1_hg38::1::670	-127	upstream	1	69	1	1_H929_CREB1_hg38::1	69	Gene B3GALNT2	B3GALNT2, MGC39558, B3GalNAc-T2, MDDGA11	beta-1,3-N-acetylgalactosaminyltransferase 2	NM_001277155.2, NM_152490.4, XM_006711749.2, XM_011544096.1, XM_005273071.3, XM_011544097.1		NP_001264084.1, NP_689703.1
GeneID:8705	B3GALT4	6	33277140	33278825	1685	+	2	1_H929_CREB1_hg38::1::5263, 1_H929_CREB1_hg38::1::5264	-5044, 76	upstream, in gene	1	59.5	2	1_H929_CREB1_hg38::1	92	Gene B3GALT4	BETA3GALT4, GALT4, B3GALT4, GALT2	Beta-1,3-galactosyltransferase 4	NM_003782.3		NP_003773.1
GeneID:126792	B3GALT6	1	1232249	1235041	2792	+	1	1_H929_CREB1_hg38::1::8	-249	upstream	1	27	1	1_H929_CREB1_hg38::1	27	Gene B3GALT6	B3GALT6, SEMDJL1, EDSP2, beta3GalT6	Beta-1,3-galactosyltransferase 6	NM_080605.3		NP_542172.2
GeneID:26229	B3GAT3	11	62615296	62622175	6879	-	1	1_H929_CREB1_hg38::1::1067	-33	upstream	1	86	1	1_H929_CREB1_hg38::1	86	Gene B3GAT3	B3GAT3, GLCATI		NM_012200.3, NM_001288721.1, NM_001288722.1, NM_001288723.1, NR_109991.1, XM_011544936.1		NP_036332.2, NP_001275650.1, NP_001275651.1, NP_001275652.1
GeneID:10678	B3GNT2	2	62196127	62224731	28604	+	1	1_H929_CREB1_hg38::1::3580	1	in gene	1	26	1	1_H929_CREB1_hg38::1	26	Gene B3GNT2	B3GNT1, B3GNT-2, BETA3GNT, beta-1, 3-Gn-T2, B3GNT, BGNT2, B3GN-T1, B3GNT2, 3-Gn-T1, B3GN-T2	UDP-GlcNAc:betaGal beta-1,3-N-acetylglucosaminyltransferase 2	NM_006577.5, XM_011532486.1		NP_006568.2
GeneID:84752	B3GNT9	16	67148102	67150999	2897	-	1	1_H929_CREB1_hg38::1::2339	-10009	upstream	1	17	1	1_H929_CREB1_hg38::1	17	Gene B3GNT9	MGC4655, B3GNT9	UDP-GlcNAc:betaGal beta-1,3-N-acetylglucosaminyltransferase 9	NM_033309.2		NP_171608.2
GeneID:338707	B4GALNT4	11	369779	382117	12338	+	1	1_H929_CREB1_hg38::1::928	397	in gene	1	18	1	1_H929_CREB1_hg38::1	18	Gene B4GALNT4	B4GALNT4, FLJ25045	beta-1,4-N-acetyl-galactosaminyltransferase 4	NM_178537.4, XM_005252892.2		NP_848632.2
GeneID:8704	B4GALT2	1	43979202	43991171	11969	+	2	1_H929_CREB1_hg38::1::250, 1_H929_CREB1_hg38::1::251	-9314, -4322	upstream, upstream	1	67	2	1_H929_CREB1_hg38::1	102	Gene B4GALT2	beta4Gal-T2, B4Gal-T2, B4Gal-T3, B4GALT2		NM_001005417.2, NM_003780.4, NM_030587.2		NP_001005417.1, NP_003771.1, NP_085076.2
GeneID:8703	B4GALT3	1	161171310	161177968	6658	-	1	1_H929_CREB1_hg38::1::489	384	in gene	1	38	1	1_H929_CREB1_hg38::1	38	Gene B4GALT3	beta4Gal-T3, B4GALT3		NM_001199873.1, NM_003779.3, NM_001199874.1, XM_005245566.1, XM_011510093.1		NP_001186802.1, NP_003770.1, NP_001186803.1, XP_005245623.1
GeneID:11041	B4GAT1	11	66345372	66347690	2318	-	1	1_H929_CREB1_hg38::1::1126	2602	downstream	1	179	1	1_H929_CREB1_hg38::1	179	Gene B4GAT1	iGNT, B3GNT1, iGAT, BETA3GNTI, B4GAT1, MDDGA13, B3GNT6, B3GN-T1	beta-1,4-glucuronyltransferase 1	NM_006876.2		NP_006867.1
GeneID:27077	B9D1	17	19335263	19378182	42919	-	2	1_H929_CREB1_hg38::1::2536, 1_H929_CREB1_hg38::1::2537	15606, 166	in gene, in gene	1	23	2	1_H929_CREB1_hg38::1	26	Gene B9D1	B9D1, B9, MKSR1, EPPB9, MKS9	B9 protein domain 1	NM_015681.3, NM_001243473.1, NM_001243475.1, XM_005256609.1, XM_005256610.1, XM_005256607.2, XM_011523793.1, XM_005256605.2, XM_011523794.1, XM_005256608.2		NP_056496.1, NP_001230402.1, NP_001230404.1, XP_005256666.1, XP_005256667.1, XP_005256664.1
GeneID:29086	BABAM1	19	17267376	17279353	11977	+	1	1_H929_CREB1_hg38::1::3140	-176	upstream	1	51	1	1_H929_CREB1_hg38::1	51	Gene BABAM1	C19orf62, NBA1, FLJ20571, MERIT40, HSPC142, BABAM1	BRISC and BRCA1 A complex member 1	NM_001288756.1, NM_001033549.2, NM_014173.3, NM_001288757.1		NP_001275685.1, NP_001028721.1, NP_054892.2, NP_001275686.1
GeneID:25825	BACE2	21	41167801	41282534	114733	+	1	1_H929_CREB1_hg38::1::4103	71	in gene	1	51	1	1_H929_CREB1_hg38::1	51	Gene BACE2	BACE2, CDA13, ALP56, AEPLC, BAE2, ASP21, DRAP, ASP1, CEAP1	beta-site APP-cleaving enzyme 2	NM_138991.2, NM_012105.4, NM_138992.2		NP_620476.1, NP_036237.2, NP_620477.1
GeneID:571	BACH1	21	29298795	29361896	63101	+	1	1_H929_CREB1_hg38::1::4070	17845	in gene	1	26	1	1_H929_CREB1_hg38::1	26	Gene BACH1	BACH-1, BACH1, BTBD24, AP000240.4	BTB and CNC homology 1, basic leucine zipper transcription factor 1	NM_001186.3, NM_206866.2, NR_027655.2		NP_001177.1, NP_996749.1
GeneID:572	BAD	11	64269828	64284704	14876	-	3	1_H929_CREB1_hg38::1::1084, 1_H929_CREB1_hg38::1::1085, 1_H929_CREB1_hg38::1::1086	13824, 13248, 32	in gene, in gene, in gene	1	47.667	3	1_H929_CREB1_hg38::1	65	Gene BAD	BAD, BCL2L8, BBC2	BCL2 associated agonist of cell death	NM_004322.3, NM_032989.2		NP_004313.1, NP_116784.1
GeneID:9529	BAG5	14	103556544	103562814	6270	-	1	1_H929_CREB1_hg38::1::1896	30	in gene	1	30	1	1_H929_CREB1_hg38::1	30	Gene BAG5	BAG5, BAG-5	BCL2 associated athanogene 5	NM_001015048.2, NM_001015049.2, NM_004873.3		NP_001015048.1, NP_001015049.1, NP_004864.1
GeneID:7917	BAG6	6	31639028	31660767	21739	-	3	1_H929_CREB1_hg38::1::5227, 1_H929_CREB1_hg38::1::5228, 1_H929_CREB1_hg38::1::5229	8159, -4321, -5137	in gene, upstream, upstream	1	78.333	3	1_H929_CREB1_hg38::1	131	Gene BAG6	BAG6, D6S52E, BAG-6, G3, BAT3	BCL2 associated athanogene 6	NM_004639.3, NM_080702.2, NM_080703.2, NM_001098534.1, NM_001199697.1, NM_001199698.1, XM_006715192.1, XM_006715198.1, XM_006715201.1, XM_006715203.1, XM_006725509.1, XM_006725515.1, XM_006725518.1, XM_006725520.1, XM_006725725.1, XM_006725729.1, XM_00672		NP_004630.3, NP_542433.1, NP_542434.1, NP_001092004.1, NP_001186626.1, NP_001186627.1, XP_006715255.1, XP_006715261.1, XP_006715264.1, XP_006715266.1, XP_006725572.1, XP_006725578.1, XP_006725581.1, XP_006725583.1, XP_006725788.1, XP_006725792.1, XP_00672
GeneID:85319	BAGE2	21	10413532	10491615	78083	+	1	1_H929_CREB1_hg38::1::4056	-92	upstream	1	43	1	1_H929_CREB1_hg38::1	43	Gene BAGE2	CT2.2, BAGE2	B melanoma antigen family member 2	NM_182482.2		NP_872288.2
GeneID:57597	BAHCC1	17	81395464	81466332	70868	+	1	1_H929_CREB1_hg38::1::2798	-1256	upstream	1	20	1	1_H929_CREB1_hg38::1	20	Gene BAHCC1	BAHCC1, BAHD2, FLJ23058, KIAA1447	BAH domain and coiled-coil containing 1	NM_001291324.1, XM_011525061.1, XM_011525062.1, XM_006721989.2, XM_011525063.1, XM_011525064.1		NP_001278253.1
GeneID:10458	BAIAP2	17	81035144	81117432	82288	+	2	1_H929_CREB1_hg38::1::2793, 1_H929_CREB1_hg38::1::2794	66792, 84664	in gene, downstream	1	99.5	2	1_H929_CREB1_hg38::1	172	Gene BAIAP2	IRSP53, BAIAP2, FLAF3, BAP2	BAI1 associated protein 2	NM_017451.2, NM_017450.2, NM_006340.2, NM_001144888.1, XM_005256943.1, XM_005256944.1, XM_005256945.1, XM_006721635.1, XM_006721636.1, XM_006721637.1, XM_011524193.1, XM_005256948.2, XM_011524194.1, XM_011524195.1, XM_011524196.1, XM_011524197.1		NP_059345.1, NP_059344.1, NP_006331.1, NP_001138360.1, XP_005257000.1, XP_005257001.1, XP_005257002.1, XP_006721698.1, XP_006721699.1, XP_006721700.1
GeneID:55971	BAIAP2L1	7	98291650	98401115	109465	-	1	1_H929_CREB1_hg38::1::5681	-186	upstream	1	21	1	1_H929_CREB1_hg38::1	21	Gene BAIAP2L1	IRTKS, BAIAP2L1, FLJ42275	BAI1 associated protein 2 like 1	NM_018842.4		NP_061330.2
GeneID:8938	BAIAP3	16	1333605	1349441	15836	+	1	1_H929_CREB1_hg38::1::2120	18363	downstream	1	33	1	1_H929_CREB1_hg38::1	33	Gene BAIAP3	BAP3, BAIAP3, KIAA0734, MGC138334	BAI1 associated protein 3	NM_003933.4, NM_001199096.1, NM_001199097.1, NM_001199098.1, NM_001199099.1, NM_001286464.1, XM_011522728.1, XM_011522729.1, XM_011522730.1		NP_003924.2, NP_001186025.1, NP_001186026.1, NP_001186027.1, NP_001186028.1, NP_001273393.1
GeneID:578	BAK1	6	33572546	33580299	7753	-	2	1_H929_CREB1_hg38::1::5272, 1_H929_CREB1_hg38::1::5273	9259, -21	downstream, upstream	1	52.5	2	1_H929_CREB1_hg38::1	59	Gene BAK1	BAK1, BAK-LIKE, BCL2L7, CDN1, MGC3887, BAK, MGC117255	BCL2 antagonist/killer 1	NM_001188.3, XM_011514779.1, XM_011514780.1		NP_001179.1
GeneID:25805	BAMBI	10	28677495	28682939	5444	+	1	1_H929_CREB1_hg38::1::759	-279	upstream	1	41	1	1_H929_CREB1_hg38::1	41	Gene BAMBI	NMA, BAMBI		NM_012342.2		NP_036474.1
GeneID:8815	BANF1	11	66002079	66004146	2067	+	1	1_H929_CREB1_hg38::1::1118	161	in gene	1	29	1	1_H929_CREB1_hg38::1	29	Gene BANF1	BAF, NGPS, BANF1, MGC111161, BCRP1, D14S1460	barrier to autointegration factor 1	NM_003860.3, NM_001143985.1		NP_003851.1, NP_001137457.1
GeneID:54971	BANP	16	87949172	88077318	128146	+	2	1_H929_CREB1_hg38::1::2419, 1_H929_CREB1_hg38::1::2420	-3572, 1836	upstream, in gene	1	35	2	1_H929_CREB1_hg38::1	49	Gene BANP	FLJ10177, DKFZp761H172, SMARBP1, SMAR1, FLJ20538, BANP, BEND1	BTG3 associated nuclear protein	NM_017869.3, NM_079837.2, NM_001173539.1, NM_001173540.1, NM_001173541.1, NM_001173542.1, NM_001173543.1, XM_011523170.1, XM_011523171.1, XM_011523172.1, XM_011523173.1, XM_011523174.1, XM_011523175.1, XM_011523176.1, XM_011523177.1, XM_011523178.1, XM_01		NP_060339.2, NP_524576.2, NP_001167010.1, NP_001167011.1, NP_001167012.1, NP_001167013.1, NP_001167014.1
GeneID:8314	BAP1	3	52401004	52410105	9101	-	1	1_H929_CREB1_hg38::1::4431	153	in gene	1	157	1	1_H929_CREB1_hg38::1	157	Gene BAP1	hucep-6, HUCEP-13, TPDS, DKFZp686N04275, BAP1, FLJ37180, FLJ35406, UCHL2, KIAA0272	BRCA1 associated protein 1	NM_004656.3, XM_011534149.1, XM_011534150.1, XM_011534151.1, XM_011534152.1		NP_004647.1
GeneID:9031	BAZ1B	7	73440398	73522298	81900	-	1	1_H929_CREB1_hg38::1::5645	-134	upstream	1	67	1	1_H929_CREB1_hg38::1	67	Gene BAZ1B	WSTF, BAZ1B, WBSCR9, WBSCR10	bromodomain adjacent to zinc finger domain 1B	NM_032408.3, XM_005250683.2		NP_115784.1
GeneID:11176	BAZ2A	12	56595596	56636816	41220	-	2	1_H929_CREB1_hg38::1::1444, 1_H929_CREB1_hg38::1::1445	-16, -9328	upstream, upstream	1	67	2	1_H929_CREB1_hg38::1	103	Gene BAZ2A	FLJ13768, FLJ45876, BAZ2A, FLJ13780, KIAA0314, DKFZp781B109, TIP5, WALp3	bromodomain adjacent to zinc finger domain 2A	NM_013449.3, NM_001300905.1, XM_011537797.1, XM_011537798.1, XM_011537799.1, XM_011537800.1, XM_011537801.1, XM_011537802.1, XM_011537803.1, XM_011537804.1, XM_011537805.1, XM_011537806.1, XM_011537807.1, XM_011537808.1, XM_011537809.1		NP_038477.2, NP_001287834.1
GeneID:27113	BBC3	19	47220822	47232996	12174	-	2	1_H929_CREB1_hg38::1::3310, 1_H929_CREB1_hg38::1::3311	6884, -8508	in gene, upstream	1	22.5	2	1_H929_CREB1_hg38::1	23	Gene BBC3	BBC3, PUMA, JFY1, FLJ42994	BCL2 binding component 3	NM_001127240.2, NM_001127241.2, NM_001127242.2, NM_014417.4, XM_011526722.1, XM_006723141.2, XM_011526723.1		NP_001120712.1, NP_001120713.1, NP_001120714.1, NP_055232.1
GeneID:92482	BBIP1	10	110898730	110919366	20636	-	1	1_H929_CREB1_hg38::1::892	230	in gene	1	26	1	1_H929_CREB1_hg38::1	26	Gene BBIP1	bA348N5.3, BBS18, BBIP10, NCRNA00081, BBIP1	BBSome interacting protein 1	NM_001195304.1, NM_001195305.1, NM_001195306.1, NM_001195307.1, NM_001243783.1		NP_001182233.1, NP_001182234.1, NP_001182235.1, NP_001182236.1, NP_001230712.1
GeneID:79738	BBS10	12	76344486	76348442	3956	-	1	1_H929_CREB1_hg38::1::1481	-6	upstream	1	18	1	1_H929_CREB1_hg38::1	18	Gene BBS10	C12orf58, FLJ23560, BBS10	Bardet-Biedl syndrome 10	NM_024685.3		NP_078961.3
GeneID:129880	BBS5	2	169479496	169506655	27159	+	1	1_H929_CREB1_hg38::1::3743	-56	upstream	1	71	1	1_H929_CREB1_hg38::1	71	Gene BBS5	BBS5	Bardet-Biedl syndrome 5	NM_152384.2		NP_689597.1
GeneID:55212	BBS7	4	121824329	121870497	46168	-	2	1_H929_CREB1_hg38::1::4774, 1_H929_CREB1_hg38::1::4775	46561, 33	downstream, in gene	1	73	2	1_H929_CREB1_hg38::1	106	Gene BBS7	FLJ10715, BBS7, BBS2L1	Bardet-Biedl syndrome 7	NM_176824.2, NM_018190.3, XM_011532079.1, XM_011532080.1, XM_005263106.2, XM_011532081.1		NP_789794.1, NP_060660.2
GeneID:56987	BBX	3	107522936	107811329	288393	+	1	1_H929_CREB1_hg38::1::4478	-88	upstream	1	39	1	1_H929_CREB1_hg38::1	39	Gene BBX	BBX, MDS001, ARTC1, HBP2, HSPC339	bobby sox homolog (Drosophila)	NM_020235.6, NM_001142568.2, NM_001276286.1, XM_011512998.1, XM_011512999.1, XM_005247642.3, XM_005247643.3, XM_005247644.3, XM_011513000.1, XM_011513001.1, XM_011513002.1, XM_011513003.1, XM_011513004.1, XM_011513005.1, XM_011513006.1, XM_011513007.1, XM		NP_064620.2, NP_001136040.1, NP_001263215.1
GeneID:63827	BCAN	1	156641948	156659532	17584	+	1	1_H929_CREB1_hg38::1::472	18404	downstream	1	39	1	1_H929_CREB1_hg38::1	39	Gene BCAN	BCAN, CSPG7, BEHAB, MGC13038	brevican	NM_198427.1, NM_021948.4, XM_011509866.1		NP_940819.1, NP_068767.3
GeneID:55973	BCAP29	7	107579977	107623317	43340	+	1	1_H929_CREB1_hg38::1::5736	119	in gene	1	80	1	1_H929_CREB1_hg38::1	80	Gene BCAP29	FLJ53907, BCAP29, BAP29, DKFZp686M2086	B-cell receptor-associated protein 29	NM_018844.3, NM_001008405.2, NR_027830.1, XM_006716051.2, XM_011516406.1, XM_011516407.1, XM_011516408.1, XM_011516409.1		NP_061332.2, NP_001008405.1
GeneID:10286	BCAS2	1	114567557	114581644	14087	-	1	1_H929_CREB1_hg38::1::370	-148	upstream	1	172	1	1_H929_CREB1_hg38::1	172	Gene BCAS2	DAM1, BCAS2, Snt309, SPF27	breast carcinoma amplified sequence 2	NM_005872.2		NP_005863.1
GeneID:586	BCAT1	12	24810024	24949459	139435	-	1	1_H929_CREB1_hg38::1::1356	211	in gene	1	28	1	1_H929_CREB1_hg38::1	28	Gene BCAT1	PNAS-121, BCAT1, DKFZp686E12175, PNAS121, MECA39, ECA39, BCT1, BCATC, PP18	branched chain amino acid transaminase 1	NM_001178091.1, NM_001178092.1, NM_001178093.1, NM_001178094.1, NM_005504.6, XM_011520810.1		NP_001171562.1, NP_001171563.1, NP_001171564.1, NP_001171565.1, NP_005495.2
GeneID:587	BCAT2	19	48795062	48811063	16001	-	1	1_H929_CREB1_hg38::1::3336	15655	in gene	1	30	1	1_H929_CREB1_hg38::1	30	Gene BCAT2	BCAM, BCATM, BCAT2, BCT2, PP18	branched chain amino acid transaminase 2	NM_001190.3, NM_001164773.1, NM_001284325.1		NP_001181.2, NP_001158245.1, NP_001271254.1
GeneID:10295	BCKDK	16	31108294	31112791	4497	+	2	1_H929_CREB1_hg38::1::2287, 1_H929_CREB1_hg38::1::2288	90, 9386	in gene, downstream	1	88	2	1_H929_CREB1_hg38::1	108	Gene BCKDK	BDK, BCKDK, BCKDKD		NM_001122957.2, NM_005881.3, NM_001271926.1		NP_001116429.1, NP_005872.2, NP_001258855.1
GeneID:8915	BCL10	1	85265776	85276904	11128	-	1	1_H929_CREB1_hg38::1::323	392	in gene	1	112	1	1_H929_CREB1_hg38::1	112	Gene BCL10	CIPER, CLAP, c-E10, BCL10, IMD37, mE10, CARMEN	B-cell CLL/lymphoma 10	NM_003921.4, XM_011542397.1, XM_011542398.1, XM_005271311.2, XM_011542399.1		NP_003912.1
GeneID:10018	BCL2L11	2	111120618	111168445	47827	+	1	1_H929_CREB1_hg38::1::3675	-10	upstream	1	21	1	1_H929_CREB1_hg38::1	21	Gene BCL2L11	BIM-beta7, BOD, BimEL, BCL2L11, BAM, BIM-alpha6, BIM, BimL, BIM-beta6, BimS	BCL2 like 11	NM_006538.4, NM_138621.4, NM_207002.3, NM_207003.2, NM_138622.3, NM_138623.3, NM_138624.3, NM_138625.3, NM_138626.3, NM_001204106.1, NM_001204107.1, NM_001204108.1, NM_001204109.1, NM_001204110.1, NM_001204111.1, NM_001204112.1, NM_001204113.1, NM_138627.		NP_006529.1, NP_619527.1, NP_996885.1, NP_996886.1, NP_619528.1, NP_619529.1, NP_619530.1, NP_619531.1, NP_619532.1, NP_001191035.1, NP_001191036.1, NP_001191037.1, NP_001191038.1, NP_001191039.1, NP_001191040.1, NP_619533.1, NP_001191041.1, NP_001191042.
GeneID:83596	BCL2L12	19	49665142	49673916	8774	+	1	1_H929_CREB1_hg38::1::3352	11722	downstream	1	62	1	1_H929_CREB1_hg38::1	62	Gene BCL2L12	BCL2L12, MGC120315, MGC120313, MGC120314	BCL2 like 12	NM_138639.1, NM_001040668.1, NM_001282516.1, NM_001282517.1, NM_001282519.1, NM_001282520.1, NM_001282521.1, NR_104200.1, NR_104201.1, NR_104202.1, NR_104203.1, NR_104204.1, NR_104205.1		NP_619580.1, NP_001035758.1, NP_001269445.1, NP_001269446.1, NP_001269448.1, NP_001269449.1, NP_001269450.1
GeneID:23786	BCL2L13	22	17628855	17730855	102000	+	2	1_H929_CREB1_hg38::1::4144, 1_H929_CREB1_hg38::1::4145	25, 9865	in gene, in gene	1	43	2	1_H929_CREB1_hg38::1	52	Gene BCL2L13	BCL2L13, BCL-RAMBO, MIL1, Bcl2-L-13	BCL2 like 13	NM_001270727.1, NM_001270731.1, NM_001270735.1, NM_001270726.1, NM_001270730.1, NM_001270734.1, NM_015367.3, NM_001270728.1, NM_001270732.1, NR_073068.1, NM_001270729.1, NM_001270733.1, NR_073069.1, XM_011546119.1, XM_011546120.1, XR_951195.1, XM_01154612		NP_001257656.1, NP_001257660.1, NP_001257664.1, NP_001257655.1, NP_001257659.1, NP_056182.2, NP_001257663.1, NP_001257658.1, NP_001257662.1, NP_001257657.1, NP_001257661.1
GeneID:599	BCL2L2	14	23306762	23311759	4997	+	3	1_H929_CREB1_hg38::1::1745, 1_H929_CREB1_hg38::1::1746, 1_H929_CREB1_hg38::1::1747	-5162, -10, 14390	upstream, upstream, downstream	1	100	3	1_H929_CREB1_hg38::1	155	Gene BCL2L2	BCLW, KIAA0271, BCL2L2, BCL-W, PPP1R51, BCL2-L-2	BCL2 like 2	NM_001199839.1, NM_004050.4		NP_001186768.1, NP_004041.1
GeneID:100529063	BCL2L2-PABPN1	14	23306762	23326185	19423	+	3	1_H929_CREB1_hg38::1::1745, 1_H929_CREB1_hg38::1::1746, 1_H929_CREB1_hg38::1::1747	-5162, -10, 14390	upstream, upstream, in gene	1	100	3	1_H929_CREB1_hg38::1	155	Gene BCL2L2-PABPN1	BCL2L2-PABPN1	BCL2L2-PABPN1 readthrough	NM_001199864.1		NP_001186793.1
GeneID:602	BCL3	19	44748045	44760044	11999	+	1	1_H929_CREB1_hg38::1::3273	5427	in gene	1	49	1	1_H929_CREB1_hg38::1	49	Gene BCL3	D19S37, BCL3, BCL4	B-cell CLL/lymphoma 3	NM_005178.4, XM_011527197.1, XM_011527198.1, XM_011527199.1, XM_011527200.1		NP_005169.2
GeneID:604	BCL6	3	187721377	187745725	24348	-	1	1_H929_CREB1_hg38::1::4619	29	in gene	1	83	1	1_H929_CREB1_hg38::1	83	Gene BCL6	BCL5, BCL6, LAZ3, ZNF51, BCL6A, ZBTB27	B-cell CLL/lymphoma 6	NM_001130845.1, NM_001134738.1, NM_001706.4, XM_005247694.2, XM_011513062.1		NP_001124317.1, NP_001128210.1, NP_001697.2
GeneID:255877	BCL6B	17	7023050	7029642	6592	+	2	1_H929_CREB1_hg38::1::2484, 1_H929_CREB1_hg38::1::2485	-9674, -8250	upstream, upstream	1	48.5	2	1_H929_CREB1_hg38::1	50	Gene BCL6B	ZNF62, BCL6B, BAZF, ZBTB28	B-cell CLL/lymphoma 6, member B	NM_181844.3		NP_862827.1
GeneID:9275	BCL7B	7	73536353	73557735	21382	-	1	1_H929_CREB1_hg38::1::5646	423	in gene	1	70	1	1_H929_CREB1_hg38::1	70	Gene BCL7B	BCL7B	B-cell CLL/lymphoma 7B	NM_001707.3, NM_001197244.1, NR_036682.1, NM_001301061.1		NP_001698.2, NP_001184173.1, NP_001287990.1
GeneID:9274	BCL7C	16	30834041	30894376	60335	-	1	1_H929_CREB1_hg38::1::2280	19272	in gene	1	32	1	1_H929_CREB1_hg38::1	32	Gene BCL7C	BCL7C	B-cell CLL/lymphoma 7C	NM_004765.3, NM_001286526.1, XM_011545980.1		NP_004756.2, NP_001273455.1
GeneID:9774	BCLAF1	6	136256863	136290645	33782	-	2	1_H929_CREB1_hg38::1::5412, 1_H929_CREB1_hg38::1::5413	40245, 917	downstream, in gene	1	71.5	2	1_H929_CREB1_hg38::1	86	Gene BCLAF1	KIAA0164, BCLAF1, BTF, bK211L9.1	BCL2 associated transcription factor 1	NM_001077440.1, NM_014739.2, NM_001077441.1, XM_005267237.2, XR_245558.2, XR_245559.2, NM_001301038.1, XR_942640.1, XM_005267238.2, XM_005267239.3		NP_001070908.1, NP_055554.1, NP_001070909.1, XP_005267294.1, NP_001287967.1
GeneID:83875	BCO2	11	112175485	112218929	43444	+	2	1_H929_CREB1_hg38::1::1249, 1_H929_CREB1_hg38::1::1250	50595, 51011	downstream, downstream	1	43	2	1_H929_CREB1_hg38::1	69	Gene BCO2	FLJ34464, BCDO2, BCO2, B-DIOX-II	beta-carotene oxygenase 2	NM_001037290.2, NM_001256397.1, NM_001256398.1, NM_001256400.1, NM_031938.5		NP_001032367.2, NP_001243326.1, NP_001243327.1, NP_001243329.1, NP_114144.4
GeneID:54880	BCOR	X	40051246	40177390	126144	-	1	1_H929_CREB1_hg38::1::6341	4526	in gene	1	22	1	1_H929_CREB1_hg38::1	22	Gene BCOR	ANOP2, FLJ20285, FLJ38041, MAA2, MGC71031, MGC131961, KIAA1575, MCOPS2, BCOR	BCL6 corepressor	NM_017745.5, NM_001123383.1, NM_001123384.1, NM_001123385.1, XM_005272616.1, XM_011543929.1, XM_011543930.1, XM_006724536.2, XM_005272618.2, XM_011543931.1, XM_005272619.3, XM_005272620.3		NP_060215.4, NP_001116855.1, NP_001116856.1, NP_001116857.1, XP_005272673.1
GeneID:63035	BCORL1	X	129980283	130058083	77800	+	1	1_H929_CREB1_hg38::1::6414	2229	in gene	1	16	1	1_H929_CREB1_hg38::1	16	Gene BCORL1	B930011H20Rik, FLJ11362, FLJ11632, CXorf10, BCORL1	BCL6 corepressor-like 1	NM_021946.4, XM_005262454.2, XM_006724779.1, XM_005262452.3, XM_011531377.1, XM_005262453.3, XM_006724776.2, XM_005262455.3, XM_006724777.2, XM_005262456.3		NP_068765.3, XP_005262511.2, XP_006724842.1
GeneID:613	BCR	22	23180365	23318037	137672	+	1	1_H929_CREB1_hg38::1::4198	83	in gene	1	80	1	1_H929_CREB1_hg38::1	80	Gene BCR	PHL, BCR1, D22S11, ALL, CML, FLJ16453, BCR, D22S662	breakpoint cluster region	NM_004327.3, NM_021574.2		NP_004318.3, NP_067585.2
GeneID:497258	BDNF-AS	11	27506852	27698171	191319	+	1	1_H929_CREB1_hg38::1::1002	-100	upstream	1	69	1	1_H929_CREB1_hg38::1	69	Gene BDNF-AS	BT2C, NCRNA00049, BT2A, BDNFOS, ANTI-BDNF, BT2D, BT2B, BDNF-AS, BDNF-AS1, BDNF	BDNF antisense RNA	NR_002832.2, NR_033312.1, NR_033313.1, NR_033314.1, NR_033315.1
GeneID:55814	BDP1	5	71455383	71581062	125679	+	1	1_H929_CREB1_hg38::1::4888	201	in gene	1	172	1	1_H929_CREB1_hg38::1	172	Gene BDP1	KIAA1241, BDP1, TFIIIB'', TFC5, TFIIIB150, DKFZp686C01233, HSA238520, TFIIIB90, DKFZp686K0831, KIAA1689, TFNR, TAF3B1	B double prime 1, subunit of RNA polymerase III transcription initiation factor IIIB	NM_018429.2, XM_006725460.1, XR_430843.1, XR_948275.1, XR_948276.1, XR_948277.1, XR_948278.1, XR_948279.1, XM_006714658.2, XM_011543511.1, XR_241785.3, XM_006714659.2, XM_011543512.1, XR_948280.1, XM_011543513.1, XR_952062.1, XR_952063.1, XR_952064.1, XR_		NP_060899.2, XP_006725523.1
GeneID:8678	BECN1	17	42810132	42824292	14160	-	2	1_H929_CREB1_hg38::1::2622, 1_H929_CREB1_hg38::1::2623	20, -8892	in gene, upstream	1	131	2	1_H929_CREB1_hg38::1	223	Gene BECN1	ATG6, VPS30, beclin1, BECN1	beclin 1, autophagy related	NM_003766.3, XM_005257758.2, XM_011525421.1, XM_005257759.2, XM_005257760.2		NP_003757.1
GeneID:57596	BEGAIN	14	100537147	100587404	50257	-	1	1_H929_CREB1_hg38::1::1875	33196	in gene	1	25	1	1_H929_CREB1_hg38::1	25	Gene BEGAIN	KIAA1446, BEGAIN	brain enriched guanylate kinase associated	NM_020836.3, NM_001159531.1, XM_011537030.1, XM_011537031.1, XM_005267919.2, XM_005267920.3, XM_005267921.2, XM_011537032.1, XM_011537033.1		NP_065887.1, NP_001153003.1
GeneID:221336	BEND6	6	56954975	57027652	72677	+	1	1_H929_CREB1_hg38::1::5332	257	in gene	1	29	1	1_H929_CREB1_hg38::1	29	Gene BEND6	BEND6, FLJ30162, bA203B9.1, C6orf65	BEN domain containing 6	NM_152731.2, XM_005248889.1, XM_005248890.1, XM_011514345.1, XM_011514346.1		NP_689944.2, XP_005248946.1, XP_005248947.1
GeneID:7439	BEST1	11	61946715	61964463	17748	+	1	1_H929_CREB1_hg38::1::1063	20997	downstream	1	39	1	1_H929_CREB1_hg38::1	39	Gene BEST1	TU15B, RP50, BMD, BEST, BEST1, ARB, VMD2	bestrophin 1	NM_004183.3, NM_001139443.1, NM_001300786.1, NM_001300787.1, XM_005274210.2, XM_011545229.1, XM_011545230.1, XM_011545231.1, XM_005274215.2, XM_011545232.1, XM_011545233.1, XM_005274216.2, XM_005274218.3, XM_005274219.2, XM_005274221.2		NP_004174.1, NP_001132915.1, NP_001287715.1, NP_001287716.1
GeneID:266675	BEST4	1	44782045	44792828	10783	-	2	1_H929_CREB1_hg38::1::259, 1_H929_CREB1_hg38::1::260	17372, -7316	downstream, upstream	1	119	2	1_H929_CREB1_hg38::1	215	Gene BEST4	BEST4, VMD2L2, MGC126872	bestrophin 4	NM_153274.2, XM_005270748.3, XM_011541240.1, XR_946606.1, XM_011541241.1, XM_011541242.1, XM_011541243.1, XM_011541244.1		NP_695006.1
GeneID:10282	BET1	7	93962770	94004390	41620	-	1	1_H929_CREB1_hg38::1::5675	38	in gene	1	138	1	1_H929_CREB1_hg38::1	138	Gene BET1	BET1, DKFZp781C0425, HBET1	Bet1 golgi vesicular membrane trafficking protein	NM_005868.4, XM_005250109.2		NP_005859.1
GeneID:51272	BET1L	11	202924	207422	4498	-	1	1_H929_CREB1_hg38::1::925	-226	upstream	1	64	1	1_H929_CREB1_hg38::1	64	Gene BET1L	BET1L, HSPC197, GS15, BET1L1, GOLIM3	Bet1 golgi vesicular membrane trafficking protein like	NM_016526.4, NM_001098787.1		NP_057610.2, NP_001092257.1
GeneID:84707	BEX2	X	103309346	103311046	1700	-	1	1_H929_CREB1_hg38::1::6397	102	in gene	1	18	1	1_H929_CREB1_hg38::1	18	Gene BEX2	BEX2, DJ79P11.1, BEX1	brain expressed X-linked 2	NM_001168399.1, NM_001168400.1, NM_032621.3, NM_001168401.1		NP_001161871.1, NP_001161872.1, NP_116010.1, NP_001161873.1
GeneID:631	BFSP1	20	17493905	17569220	75315	-	1	1_H929_CREB1_hg38::1::3905	-817	upstream	1	21	1	1_H929_CREB1_hg38::1	21	Gene BFSP1	CP115, CP94, LIFL-H, BFSP1, CTRCT33	beaded filament structural protein 1	NM_001161705.1, NM_001278606.1, NM_001278607.1, NM_001278608.1, NM_001195.4, XM_011529312.1		NP_001155177.1, NP_001265535.1, NP_001265536.1, NP_001265537.1, NP_001186.1
GeneID:8553	BHLHE40	3	4979412	4985181	5769	+	1	1_H929_CREB1_hg38::1::4297	7564	downstream	1	47	1	1_H929_CREB1_hg38::1	47	Gene BHLHE40	STRA13, FLJ99214, BHLHE40, Stra14, SHARP-2, BHLHB2, DEC1, HLHB2	basic helix-loop-helix family member e40	NM_003670.2		NP_003661.1
GeneID:100507582	BHLHE40-AS1	3	4896809	4979961	83152	-	2	1_H929_CREB1_hg38::1::4296, 1_H929_CREB1_hg38::1::4297	78009, -7015	in gene, upstream	1	48	2	1_H929_CREB1_hg38::1	49	Gene BHLHE40-AS1	AC018816.4, BHLHE40-AS1	BHLHE40 antisense RNA 1	NR_125916.1, NR_125915.1, NR_125914.1, NR_037903.3
GeneID:388553	BHMG1	19	45723892	45764539	40647	+	1	1_H929_CREB1_hg38::1::3292	45612	downstream	1	39	1	1_H929_CREB1_hg38::1	39	Gene BHMG1	HMGDC, BHMG1	basic helix-loop-helix and HMG-box containing 1	XM_011508861.1, XM_011508862.1, XM_011508863.1, XM_011508864.1, XM_011527571.1, XM_011527572.1, XM_011527573.1, XM_011527574.1
GeneID:636	BICD1	12	32106736	32383650	276914	+	1	1_H929_CREB1_hg38::1::1372	240	in gene	1	18	1	1_H929_CREB1_hg38::1	18	Gene BICD1	BICD, BICD1	bicaudal D homolog 1 (Drosophila)	NM_001714.2, NM_001003398.1, XM_011520812.1, XM_011520813.1, XM_011520814.1, XM_011520815.1, XM_011520816.1, XR_242898.2, XM_005253465.2, XM_006719134.2, XM_005253466.2		NP_001705.2, NP_001003398.1
GeneID:23299	BICD2	9	92711363	92764801	53438	-	1	1_H929_CREB1_hg38::1::6146	-255	upstream	1	81	1	1_H929_CREB1_hg38::1	81	Gene BICD2	KIAA0699, SMALED2, BICD2, bA526D8.1	bicaudal D homolog 2 (Drosophila)	NM_001003800.1, NM_015250.3		NP_001003800.1, NP_056065.1
GeneID:274	BIN1	2	127048023	127107400	59377	-	1	1_H929_CREB1_hg38::1::3695	42504	in gene	1	20	1	1_H929_CREB1_hg38::1	20	Gene BIN1	AMPHL, DKFZp547F068, BIN1, AMPH2, SH3P9, MGC10367	bridging integrator 1	NM_004305.3, NM_139343.2, NM_139344.2, NM_139345.2, NM_139346.2, NM_139347.2, NM_139348.2, NM_139349.2, NM_139350.2, NM_139351.2, XM_005263645.1, XM_005263648.1, XM_006712427.1, XM_005263642.2, XM_011510975.1, XM_005263643.2, XM_006712425.2, XM_006712426.		NP_004296.1, NP_647593.1, NP_647594.1, NP_647595.1, NP_647596.1, NP_647597.1, NP_647598.1, NP_647599.1, NP_647600.1, NP_647601.1, XP_005263702.1, XP_005263705.1, XP_006712490.1
GeneID:55909	BIN3	8	22620418	22669148	48730	-	1	1_H929_CREB1_hg38::1::5887	92	in gene	1	56	1	1_H929_CREB1_hg38::1	56	Gene BIN3	MGC14978, BIN3	bridging integrator 3	NM_018688.4, XR_949444.1, XM_005273573.2, XM_011544586.1, XM_011544587.1		NP_061158.1
GeneID:329	BIRC2	11	102347182	102378670	31488	+	1	1_H929_CREB1_hg38::1::1230	34	in gene	1	106	1	1_H929_CREB1_hg38::1	106	Gene BIRC2	Hiap-2, cIAP1, RNF48, API1, BIRC2, HIAP2, c-IAP1, MIHB	baculoviral IAP repeat containing 2	NM_001166.4, NM_001256163.1, NM_001256166.1		NP_001157.1, NP_001243092.1, NP_001243095.1
GeneID:330	BIRC3	11	102317373	102339403	22030	+	2	1_H929_CREB1_hg38::1::1229, 1_H929_CREB1_hg38::1::1230	99, 29843	in gene, downstream	1	63.5	2	1_H929_CREB1_hg38::1	106	Gene BIRC3	CIAP2, HIAP1, AIP1, RNF49, c-IAP2, API2, HAIP1, MIHC, MALT2, BIRC3	baculoviral IAP repeat containing 3	NM_001165.4, NM_182962.2, XM_011542797.1		NP_001156.1, NP_892007.1
GeneID:332	BIRC5	17	78214196	78225635	11439	+	1	1_H929_CREB1_hg38::1::2778	-12	upstream	1	22	1	1_H929_CREB1_hg38::1	22	Gene BIRC5	EPR-1, BIRC5, API4	baculoviral IAP repeat containing 5	NM_001168.2, NM_001012270.1, NM_001012271.1, XR_934452.1, XR_243654.3		NP_001159.2, NP_001012270.1, NP_001012271.1
GeneID:79444	BIRC7	20	63235883	63240507	4624	+	1	1_H929_CREB1_hg38::1::4039	2837	in gene	1	26	1	1_H929_CREB1_hg38::1	26	Gene BIRC7	LIVIN, KIAP, ML-IAP, BIRC7, MLIAP, RNF50	baculoviral IAP repeat containing 7	NM_139317.2, NM_022161.3		NP_647478.1, NP_071444.1
GeneID:105221694	BISPR	19	17405686	17415736	10050	+	1	1_H929_CREB1_hg38::1::3148	14250	downstream	1	51	1	1_H929_CREB1_hg38::1	51	Gene BISPR	lncBST2, BISPR	BST2 interferon stimulated positive regulator (non-protein coding)	NR_130765.1, NR_130766.1
GeneID:54841	BIVM	13	102799049	102841538	42489	+	2	1_H929_CREB1_hg38::1::1712, 1_H929_CREB1_hg38::1::1713	55, 46743	in gene, downstream	1	77	2	1_H929_CREB1_hg38::1	117	Gene BIVM	FLJ44556, MGC133326, FLJ44301, BIVM	basic, immunoglobulin-like variable motif containing	NM_017693.3, NM_001159596.1		NP_060163.2, NP_001153068.1
GeneID:100533467	BIVM-ERCC5	13	102807146	102876001	68855	+	2	1_H929_CREB1_hg38::1::1712, 1_H929_CREB1_hg38::1::1713	-8042, 38646	upstream, in gene	1	77	2	1_H929_CREB1_hg38::1	117	Gene BIVM-ERCC5	ERCC5-202, BIVM-ERCC5	BIVM-ERCC5 readthrough	NM_001204425.1		NP_001191354.1
GeneID:10904	BLCAP	20	37517417	37527931	10514	-	1	1_H929_CREB1_hg38::1::3962	-133	upstream	1	32	1	1_H929_CREB1_hg38::1	32	Gene BLCAP	BLCAP, BC10	bladder cancer associated protein	NM_006698.3, NM_001167820.1, NM_001167821.1, NM_001167822.1, NM_001167823.1		NP_006689.1, NP_001161292.1, NP_001161293.1, NP_001161294.1, NP_001161295.1
GeneID:2647	BLOC1S1	12	55716034	55719707	3673	+	1	1_H929_CREB1_hg38::1::1427	13214	downstream	1	28	1	1_H929_CREB1_hg38::1	28	Gene BLOC1S1	MGC87455, MICoA, RT14, BLOS1, FLJ97089, BORCS1, GCN5L1, FLJ39337, BLOC1S1	biogenesis of lysosomal organelles complex 1 subunit 1	NM_001487.3, NR_037655.1, NR_037656.1, NR_037657.1		NP_001478.2
GeneID:100528022	BLOC1S1-RDH5	12	55716034	55724742	8708	+	1	1_H929_CREB1_hg38::1::1427	13214	downstream	1	28	1	1_H929_CREB1_hg38::1	28	Gene BLOC1S1-RDH5	FLJ97089, FLJ39337	BLOC1S1-RDH5 readthrough	NR_037658.1
GeneID:282991	BLOC1S2	10	100273278	100286712	13434	-	1	1_H929_CREB1_hg38::1::867	19096	downstream	1	69	1	1_H929_CREB1_hg38::1	69	Gene BLOC1S2	BORCS2, BLOS2, CEAP, BLOC1S2, MGC10120, RP11-316M21.4, CEAP11, FLJ30135	biogenesis of lysosomal organelles complex 1 subunit 2	NM_173809.4, NM_001001342.2, NM_001282436.1, NM_001282437.1, NM_001282438.1, NM_001282439.1		NP_776170.2, NP_001001342.1, NP_001269365.1, NP_001269366.1, NP_001269367.1, NP_001269368.1
GeneID:388552	BLOC1S3	19	45178745	45217078	38333	+	1	1_H929_CREB1_hg38::1::3281	-313	upstream	1	73	1	1_H929_CREB1_hg38::1	73	Gene BLOC1S3	BLOS3, BLOC1S3, FLJ26676, FLJ26641, HPS8, RP	biogenesis of lysosomal organelles complex 1 subunit 3	NM_212550.3, XR_935826.1, XR_935827.1, XR_935828.1, XR_935829.1, XM_011526952.1		NP_997715.1
GeneID:55330	BLOC1S4	4	6716115	6717660	1545	+	1	1_H929_CREB1_hg38::1::4670	66	in gene	1	16	1	1_H929_CREB1_hg38::1	16	Gene BLOC1S4	FLJ11230, BCAS4L, CNO, BLOC1S4, BLOS4	biogenesis of lysosomal organelles complex 1 subunit 4	NM_018366.2		NP_060836.1
GeneID:63915	BLOC1S5	6	8013567	8064414	50847	-	1	1_H929_CREB1_hg38::1::5100	-66	upstream	1	139	1	1_H929_CREB1_hg38::1	139	Gene BLOC1S5	BLOS5, FLJ18427, DKFZp686E2287, MUTED, MU, BLOC1S5	biogenesis of lysosomal organelles complex 1 subunit 5	NM_001199322.1, NM_201280.2, NM_001199323.1		NP_001186251.1, NP_958437.1, NP_001186252.1
GeneID:100526836	BLOC1S5-TXNDC5	6	7881250	8064414	183164	-	1	1_H929_CREB1_hg38::1::5100	-66	upstream	1	139	1	1_H929_CREB1_hg38::1	139	Gene BLOC1S5-TXNDC5	MUTED-TXNDC5, BLOC1S5-TXNDC5, MGC59718, FLJ21789	BLOC1S5-TXNDC5 readthrough (NMD candidate)	NR_037616.1
GeneID:26258	BLOC1S6	15	45587219	45609711	22492	+	1	1_H929_CREB1_hg38::1::1980	77	in gene	1	80	1	1_H929_CREB1_hg38::1	80	Gene BLOC1S6	PA, PLDN, PALLID, HPS9, BLOC1S6, BLOS6	biogenesis of lysosomal organelles complex 1 subunit 6	NM_012388.2		NP_036520.1
GeneID:645	BLVRB	19	40447784	40465818	18034	-	2	1_H929_CREB1_hg38::1::3242, 1_H929_CREB1_hg38::1::3243	22554, 21050	downstream, downstream	1	43.5	2	1_H929_CREB1_hg38::1	50	Gene BLVRB	FLR, SDR43U1, MGC117413, BLVRB, BVRB, HEL-S-10	biliverdin reductase B	NM_000713.2		NP_000704.1
GeneID:8548	BLZF1	1	169367956	169396544	28588	+	1	1_H929_CREB1_hg38::1::512	-52	upstream	1	60	1	1_H929_CREB1_hg38::1	60	Gene BLZF1	JEM1, JEM-1, JEM-1s, BLZF1, GOLGIN-45, MGC22497	basic leucine zipper nuclear factor 1	NM_003666.2, XM_011510092.1, XM_005245561.3		NP_003657.1
GeneID:90427	BMF	15	40087890	40108884	20994	-	1	1_H929_CREB1_hg38::1::1934	-76	upstream	1	69	1	1_H929_CREB1_hg38::1	69	Gene BMF	FLJ00065, BMF	Bcl2 modifying factor	NM_001003940.1, NM_033503.3, NM_001003942.1, NM_001003943.2, XM_006720733.1, XM_006720734.1, XM_005254760.3, XM_005254761.3		NP_001003940.1, NP_277038.1, NP_001003942.1, NP_001003943.1, XP_006720796.1, XP_006720797.1
GeneID:648	BMI1	10	22321210	22331485	10275	+	1	1_H929_CREB1_hg38::1::747	19110	downstream	1	54	1	1_H929_CREB1_hg38::1	54	Gene BMI1	MGC12685, BMI1, PCGF4, FLVI2/BMI1, RNF51	BMI1 proto-oncogene, polycomb ring finger	NM_005180.8		NP_005171.4
GeneID:55589	BMP2K	4	78776378	78916365	139987	+	1	1_H929_CREB1_hg38::1::4731	-538	upstream	1	20	1	1_H929_CREB1_hg38::1	20	Gene BMP2K	BMP2K, DKFZp434K0614, BIKE, DKFZp434P0116, HRIHFB2017	BMP2 inducible kinase	NM_017593.3, NM_198892.1, XM_005263117.1, XM_011532101.1, XM_011532102.1		NP_060063.2, NP_942595.1, XP_005263174.1
GeneID:656	BMP8B	1	39757182	39788861	31679	-	1	1_H929_CREB1_hg38::1::230	-67	upstream	1	22	1	1_H929_CREB1_hg38::1	22	Gene BMP8B	MGC131757, BMP8B, OP2, BMP8	bone morphogenetic protein 8b	NM_001720.3, XM_011542022.1, XM_011542023.1, XM_011542024.1, XR_946748.1, XR_946749.1, XR_946750.1, XM_005271149.3, XM_011542025.1		NP_001711.2
GeneID:9790	BMS1	10	42782506	42834937	52431	+	1	1_H929_CREB1_hg38::1::776	470	in gene	1	46	1	1_H929_CREB1_hg38::1	46	Gene BMS1	BMS1L, BMS1, KIAA0187, ACC	BMS1, ribosome biogenesis factor	NM_014753.3, XR_246522.1, XM_005271846.2, XM_011540402.1, XM_005271847.2, XM_005271848.2, XM_006718081.2, XM_005271849.2, XR_428728.2, XM_011540403.1		NP_055568.3
GeneID:642826	BMS1P6	10	47535574	47553523	17949	-	1	1_H929_CREB1_hg38::1::785	83	in gene	1	28	1	1_H929_CREB1_hg38::1	28	Gene BMS1P6	BMS1LP6, BMS1P6, BMS1P2, bA302K17.2, BMS1LP2	BMS1, ribosome biogenesis factor pseudogene 6	NR_024495.2
GeneID:662	BNIP1	5	173144442	173164387	19945	+	1	1_H929_CREB1_hg38::1::5056	470	in gene	1	21	1	1_H929_CREB1_hg38::1	21	Gene BNIP1	NIP1, SEC20, TRG-8, BNIP1	BCL2/adenovirus E1B 19kDa interacting protein 1	NM_013979.2, NM_001205.2, NM_013978.2, NM_013980.2, XM_011534638.1, XM_011534639.1		NP_053582.2, NP_001196.2, NP_053581.2, NP_053583.2
GeneID:665	BNIP3L	8	26383007	26413129	30122	+	2	1_H929_CREB1_hg38::1::5898, 1_H929_CREB1_hg38::1::5899	-8511, 33	upstream, in gene	1	27.5	2	1_H929_CREB1_hg38::1	36	Gene BNIP3L	NIX, BNIP3a, BNIP3L	BCL2/adenovirus E1B 19kDa interacting protein 3-like	NM_004331.2, XM_005273617.2, XM_011544630.1		NP_004322.1
GeneID:91272	BOD1	5	173607145	173617077	9932	-	1	1_H929_CREB1_hg38::1::5057	325	in gene	1	89	1	1_H929_CREB1_hg38::1	89	Gene BOD1	FAM44B, BOD1	biorientation of chromosomes in cell division 1	NM_138369.2, NM_001159651.1, XR_941120.1		NP_612378.1, NP_001153123.1
GeneID:259282	BOD1L1	4	13568738	13627705	58967	-	1	1_H929_CREB1_hg38::1::4679	-71	upstream	1	30	1	1_H929_CREB1_hg38::1	30	Gene BOD1L1	BOD1L, FLJ33215, KIAA1327, FAM44A, BOD1L1	biorientation of chromosomes in cell division 1 like 1	NM_148894.2, XM_011513827.1, XM_006713958.2, XM_005248150.2, XM_005248151.2, XM_011513828.1, XM_011513829.1, XM_011513830.1		NP_683692.2
GeneID:388962	BOLA3	2	74135401	74147912	12511	-	1	1_H929_CREB1_hg38::1::3619	8	in gene	1	27	1	1_H929_CREB1_hg38::1	27	Gene BOLA3	BOLA3, MMDS2	bolA family member 3	NM_001035505.1, NM_212552.2		NP_001030582.1, NP_997717.2
GeneID:100507171	BOLA3-AS1	2	74147981	74152389	4408	+	1	1_H929_CREB1_hg38::1::3619	-77	upstream	1	27	1	1_H929_CREB1_hg38::1	27	Gene BOLA3-AS1	FLJ41459, AC073263.4, BOLA3-AS1	BOLA3 antisense RNA 1 (head to head)	NR_045634.1, NR_045636.1, NR_045637.1
GeneID:23246	BOP1	8	144262046	144291438	29392	-	2	1_H929_CREB1_hg38::1::6048, 1_H929_CREB1_hg38::1::6049	-178, -1042	upstream, upstream	1	34.5	2	1_H929_CREB1_hg38::1	50	Gene BOP1	KIAA0124, BOP1	block of proliferation 1	NM_015201.4		NP_056016.1
GeneID:79866	BORA	13	72727749	72756198	28449	+	1	1_H929_CREB1_hg38::1::1690	27	in gene	1	34	1	1_H929_CREB1_hg38::1	34	Gene BORA	C13orf34, BORA, FLJ22624	bora, aurora kinase A activator	NM_001286746.1, NM_024808.3, NM_001286747.1, XM_006719868.2		NP_001273675.1, NP_079084.3, NP_001273676.1
GeneID:669	BPGM	7	134646779	134679816	33037	+	1	1_H929_CREB1_hg38::1::5783	-91	upstream	1	51	1	1_H929_CREB1_hg38::1	51	Gene BPGM	DPGM, BPGM		NM_199186.2, NM_001724.4, NM_001293085.1, XM_011516527.1		NP_954655.1, NP_001715.1, NP_001280014.1
GeneID:670	BPHL	6	3118376	3153198	34822	+	1	1_H929_CREB1_hg38::1::5091	39160	downstream	1	78	1	1_H929_CREB1_hg38::1	78	Gene BPHL	VACVASE, MGC125930, BPHL, MCNAA, MGC41865, BPH-RP	biphenyl hydrolase-like (serine hydrolase)	NM_001302777.1, NM_004332.3, NR_026648.2, NR_026649.2		NP_001289706.1, NP_004323.2
GeneID:2186	BPTF	17	67825528	67984378	158850	+	1	1_H929_CREB1_hg38::1::2739	-152	upstream	1	30	1	1_H929_CREB1_hg38::1	30	Gene BPTF	NURF301, FALZ, BPTF, FAC1	bromodomain PHD finger transcription factor	NM_182641.3, NM_004459.6, XM_005257152.1, XM_005257159.1, XM_005257160.1, XM_005257150.2, XM_011524520.1, XM_005257151.2, XM_005257153.2, XM_005257154.2, XM_005257156.2, XM_005257155.2, XM_005257157.2, XM_011524521.1, XM_005257158.2, XM_011524522.1, XM_01		NP_872579.2, NP_004450.3, XP_005257209.1, XP_005257216.1, XP_005257217.1
GeneID:673	BRAF	7	140715951	140924764	208813	-	1	1_H929_CREB1_hg38::1::5802	-324	upstream	1	199	1	1_H929_CREB1_hg38::1	199	Gene BRAF	NS7, FLJ95109, MGC138284, B-RAF1, MGC126806, BRAF, RAFB1, BRAF1	B-Raf proto-oncogene, serine/threonine kinase	NM_004333.4, XM_005250045.1, XM_005250046.1, XR_242190.1, XR_927520.1, XR_927521.1, XM_011516529.1, XR_927522.1, XR_927523.1, XM_011516530.1		NP_004324.2, XP_005250102.1, XP_005250103.1
GeneID:672	BRCA1	17	43044295	43125483	81188	-	1	1_H929_CREB1_hg38::1::2627	-101	upstream	1	115	1	1_H929_CREB1_hg38::1	115	Gene BRCA1	BRCA1, BROVCA1, PNCA4, PSCP, RNF53, BRCC1, IRIS, BRCAI, PPP1R53, FANCS	breast cancer 1	NM_007300.3, NM_007297.3, NM_007298.3, NM_007299.3, NR_027676.1, NM_007294.3		NP_009231.2, NP_009228.2, NP_009229.2, NP_009230.2, NP_009225.1
GeneID:675	BRCA2	13	32314862	32399850	84988	+	1	1_H929_CREB1_hg38::1::1651	578	in gene	1	66	1	1_H929_CREB1_hg38::1	66	Gene BRCA2	FANCB, FACD, FAD1, FANCD1, BROVCA2, BRCC2, FANCD, GLM3, PNCA2, FAD, BRCA2, XRCC11	breast cancer 2	NM_000059.3, XM_011535203.1, XM_011535204.1, XM_011535205.1		NP_000050.2
GeneID:6046	BRD2	6	32968660	32981505	12845	+	4	1_H929_CREB1_hg38::1::5255, 1_H929_CREB1_hg38::1::5256, 1_H929_CREB1_hg38::1::5257, 1_H929_CREB1_hg38::1::5258	-404, 124, 908, 3340	upstream, in gene, in gene, in gene	1	36.25	4	1_H929_CREB1_hg38::1	75	Gene BRD2	RING3, FLJ31942, NAT, FSRG1, D6S113E, RNF3, FSH, BRD2, DKFZp686N0336, KIAA9001	bromodomain containing 2	NM_005104.3, NM_001113182.2, NM_001199455.1, NM_001199456.1, XR_241911.1, XR_247375.1, XR_247406.1, NM_001291986.1, XR_926296.1, XR_952210.1, XR_246967.3, XR_952834.1, XR_953008.1, XR_953082.1, XR_247427.2		NP_005095.1, NP_001106653.1, NP_001186384.1, NP_001186385.1, NP_001278915.1
GeneID:8019	BRD3	9	134030305	134068533	38228	-	1	1_H929_CREB1_hg38::1::6292	43077	downstream	1	23	1	1_H929_CREB1_hg38::1	23	Gene BRD3	BRD3, FLJ23227, RING3L, ORFX, KIAA0043, FLJ41328	bromodomain containing 3	NM_007371.3, XM_005272214.1, XM_006717291.1, XM_011519052.1		NP_031397.1, XP_005272271.1, XP_006717354.1
GeneID:65980	BRD9	5	863735	892824	29089	-	1	1_H929_CREB1_hg38::1::4835	248	in gene	1	36	1	1_H929_CREB1_hg38::1	36	Gene BRD9	FLJ43530, DKFZp686L0539, BRD9, DKFZp434D0711, LAVS3040, PRO9856	bromodomain containing 9	NM_023924.4, NR_027633.1, NM_001009877.2, XM_006714492.1, XM_006714493.2, XR_925646.1, XR_925647.1, XR_925648.1, XM_011514099.1, XM_011514100.1, XM_011514101.1, XM_011514102.1, XR_925649.1, XM_006714494.2, XR_925650.1		NP_076413.3, NP_001009877.2, XP_006714555.1
GeneID:9577	BRE	2	27890615	28338901	448286	+	2	1_H929_CREB1_hg38::1::3520, 1_H929_CREB1_hg38::1::3521	-183, 649	upstream, in gene	1	169	2	1_H929_CREB1_hg38::1	310	Gene BRE	BRE, BRCC45, BRCC4	brain and reproductive organ-expressed (TNFRSF1A modulator)	NM_001261840.1, NM_004899.4, NM_199191.2, NM_199192.2, NM_199193.2, NM_199194.2		NP_001248769.1, NP_004890.2, NP_954661.1, NP_954662.1, NP_954663.1, NP_954664.1
GeneID:100302650	BRE-AS1	2	27889456	27891114	1658	-	2	1_H929_CREB1_hg38::1::3520, 1_H929_CREB1_hg38::1::3521	682, -150	in gene, upstream	1	169	2	1_H929_CREB1_hg38::1	310	Gene BRE-AS1	BRE-AS1	BRE antisense RNA 1	NR_028308.1
GeneID:55290	BRF2	8	37843880	37849913	6033	-	1	1_H929_CREB1_hg38::1::5919	-71	upstream	1	56	1	1_H929_CREB1_hg38::1	56	Gene BRF2	FLJ11052, TFIIIB50, BRF2, BRFU	BRF2, RNA polymerase III transcription initiation factor 50 kDa subunit	NM_018310.3		NP_060780.2
GeneID:140707	BRI3BP	12	124993648	125051845	58197	+	1	1_H929_CREB1_hg38::1::1597	56176	in gene	1	44	1	1_H929_CREB1_hg38::1	44	Gene BRI3BP	KG19, BNAS1, HCCRBP-1, HCCR-2, BRI3BP	BRI3 binding protein	NM_080626.5, XM_011537940.1		NP_542193.3
GeneID:283870	BRICD5	16	2209253	2213540	4287	-	2	1_H929_CREB1_hg38::1::2138, 1_H929_CREB1_hg38::1::2139	-1564, -10012	upstream, upstream	1	41	2	1_H929_CREB1_hg38::1	45	Gene BRICD5	C16orf79, MGC21830, BRICD5	BRICHOS domain containing 5	NM_182563.3, XM_005255263.3		NP_872369.2
GeneID:55845	BRK1	3	10115649	10127190	11541	+	1	1_H929_CREB1_hg38::1::4314	-129	upstream	1	45	1	1_H929_CREB1_hg38::1	45	Gene BRK1	hHBrk1, HSPC300, C3orf10, BRK1, MDS027	BRICK1, SCAR/WAVE actin-nucleating complex subunit	NM_018462.4		NP_060932.2
GeneID:25855	BRMS1	11	66337333	66345111	7778	-	1	1_H929_CREB1_hg38::1::1126	23	in gene	1	179	1	1_H929_CREB1_hg38::1	179	Gene BRMS1	DKFZp564A063, BRMS1	breast cancer metastasis suppressor 1	NM_015399.3, NM_001024957.1		NP_056214.1, NP_001020128.1
GeneID:84312	BRMS1L	14	35826318	35871963	45645	+	1	1_H929_CREB1_hg38::1::1772	-110	upstream	1	58	1	1_H929_CREB1_hg38::1	58	Gene BRMS1L	BRMS1L, BRMS1, MGC11296	breast cancer metastasis-suppressor 1-like	NM_032352.3, XM_005268128.1, XM_006720274.2, XM_006720275.2		NP_115728.2, XP_005268185.1
GeneID:148362	BROX	1	222712553	222735196	22643	+	1	1_H929_CREB1_hg38::1::615	151	in gene	1	31	1	1_H929_CREB1_hg38::1	31	Gene BROX	Brox, MGC142197, MGC142195, FLJ32421, RP11-452F19.1, C1orf58, BROX	BRO1 domain and CAAX motif containing	NM_144695.3, NM_001288581.1, NM_001288579.1, NM_001288580.1, NR_109927.1, XM_005273065.2, XM_011509212.1, XM_006711173.2, XM_011509213.1, XM_011509214.1, XM_005273069.3, XM_011509215.1		NP_653296.2, NP_001275510.1, NP_001275508.1, NP_001275509.1
GeneID:7862	BRPF1	3	9731729	9748015	16286	+	2	1_H929_CREB1_hg38::1::4308, 1_H929_CREB1_hg38::1::4309	-4529, -145	upstream, upstream	1	52.5	2	1_H929_CREB1_hg38::1	81	Gene BRPF1	BR140, BRPF1	bromodomain and PHD finger containing 1	NM_001003694.1, NM_004634.2, XM_005265449.1, XM_005265450.1, XM_005265451.1, XM_005265452.1, XM_005265453.1, XM_005265454.1, XM_011534101.1, XM_011534102.1		NP_001003694.1, NP_004625.2, XP_005265506.1, XP_005265507.1, XP_005265508.1, XP_005265509.1, XP_005265510.1, XP_005265511.1
GeneID:27154	BRPF3	6	36196773	36232790	36017	+	1	1_H929_CREB1_hg38::1::5286	443	in gene	1	26	1	1_H929_CREB1_hg38::1	26	Gene BRPF3	BRPF3	bromodomain and PHD finger containing 3	NM_015695.2, XM_005249010.1, XM_005249011.2, XM_011514489.1, XM_011514490.1, XM_011514491.1, XR_926148.1, XR_926149.1, XM_011514492.1, XR_926150.1		NP_056510.2, XP_005249067.1
GeneID:680	BRS3	X	136463815	136493774	29959	+	1	1_H929_CREB1_hg38::1::6418	33433	downstream	1	44	1	1_H929_CREB1_hg38::1	44	Gene BRS3	BRS3, BB3	bombesin like receptor 3	NM_001727.1, XM_005262465.2		NP_001718.1
GeneID:84446	BRSK1	19	55284166	55312562	28396	+	1	1_H929_CREB1_hg38::1::3414	-4102	upstream	1	48	1	1_H929_CREB1_hg38::1	48	Gene BRSK1	FLJ43009, hSAD1, BRSK1, KIAA1811	BR serine/threonine kinase 1	NM_032430.1, XM_011527395.1, XM_005259327.2, XR_430213.2		NP_115806.1
GeneID:9024	BRSK2	11	1389899	1462689	72790	+	1	1_H929_CREB1_hg38::1::943	-283	upstream	1	25	1	1_H929_CREB1_hg38::1	25	Gene BRSK2	FLJ41362, STK29, BRSK2, PEN11B, SADA, SAD1, C11orf7	BR serine/threonine kinase 2	NM_001256627.1, NM_001256629.1, NM_001256630.1, NM_003957.3, NR_046331.1, NM_001282218.1, XM_006718374.1, XM_005253218.2, XM_006718376.1, XM_005253220.2, XM_011520460.1, XM_011520461.1, XM_011520462.1, XR_930923.1, XR_930924.1, XM_011520463.1, XM_01152046		NP_001243556.1, NP_001243558.1, NP_001243559.1, NP_003948.2, NP_001269147.1, XP_005253275.1, XP_005253277.1, XP_006718437.1, XP_006718439.1
GeneID:54014	BRWD1	21	39184176	39313819	129643	-	2	1_H929_CREB1_hg38::1::4098, 1_H929_CREB1_hg38::1::4099	1291, 59	in gene, in gene	1	65.5	2	1_H929_CREB1_hg38::1	95	Gene BRWD1	N143, DCAF19, BRWD1, WDR9, C21orf107, FLJ43918	bromodomain and WD repeat domain containing 1	NM_018963.4, NM_033656.3, NM_001007246.2, XM_011529611.1, XM_011529612.1, XM_011529613.1		NP_061836.2, NP_387505.1, NP_001007247.1
GeneID:100874093	BRWD1-AS1	21	39315707	39323218	7511	+	2	1_H929_CREB1_hg38::1::4098, 1_H929_CREB1_hg38::1::4099	-3179, -1947	upstream, upstream	1	65.5	2	1_H929_CREB1_hg38::1	95	Gene BRWD1-AS1	BRWD1-AS1, AF064861.94	BRWD1 antisense RNA 1	NR_046655.1
GeneID:103091865	BRWD1-IT2	21	39313907	39314915	1008	+	2	1_H929_CREB1_hg38::1::4098, 1_H929_CREB1_hg38::1::4099	-1379, -147	upstream, upstream	1	65.5	2	1_H929_CREB1_hg38::1	95	Gene BRWD1-IT2		BRWD1 intronic transcript 2 (non-protein coding)	NR_111942.1
GeneID:682	BSG	19	571277	583493	12216	+	1	1_H929_CREB1_hg38::1::2903	1219	in gene	1	33	1	1_H929_CREB1_hg38::1	33	Gene BSG	M6, OK, TCSF, 5F7, CD147, EMMPRIN, BSG		NM_001728.3, NM_198589.2, NM_198590.2, NM_198591.2, XM_005259619.1		NP_001719.2, NP_940991.1, NP_940992.1, NP_940993.1, XP_005259676.1
GeneID:54836	BSPRY	9	113349532	113371233	21701	+	1	1_H929_CREB1_hg38::1::6196	19631	in gene	1	28	1	1_H929_CREB1_hg38::1	28	Gene BSPRY	BSPRY, FLJ20150	B-box and SPRY domain containing	NM_017688.2, XM_005252063.2, XM_006717149.2, XM_005252062.3		NP_060158.2, XP_005252120.1
GeneID:9044	BTAF1	10	91923769	92030998	107229	+	1	1_H929_CREB1_hg38::1::842	7	in gene	1	76	1	1_H929_CREB1_hg38::1	76	Gene BTAF1	TAF(II)170, BTAF1, TAFII170, MOT1, TAF172, MGC138406, KIAA0940	B-TFIID TATA-box binding protein associated factor 1	NM_003972.2, XM_005270266.1, XR_246113.1, XM_011540326.1, XM_011540327.1, XM_011540328.1, XM_011540329.1		NP_003963.1, XP_005270323.1
GeneID:121551	BTBD11	12	107317168	107659642	342474	+	1	1_H929_CREB1_hg38::1::1521	276688	in gene	1	28	1	1_H929_CREB1_hg38::1	28	Gene BTBD11	FLJ42845, BTBD11, ABTB2B, FLJ33957	BTB domain containing 11	NM_001017523.1, NM_001018072.1, XM_011537908.1, XM_011537909.1, XM_011537910.1, XM_005268645.3		NP_001017523.1, NP_001018082.1
GeneID:149478	BTBD19	1	44807457	44814199	6742	+	1	1_H929_CREB1_hg38::1::260	-7313	upstream	1	23	1	1_H929_CREB1_hg38::1	23	Gene BTBD19	BTBD19	BTB domain containing 19	NM_001136537.1, XM_011540803.1, XM_011540804.1, XM_006710386.2, XM_011540805.1, XR_246238.3		NP_001130009.1
GeneID:55727	BTBD7	14	93237550	93333092	95542	-	1	1_H929_CREB1_hg38::1::1863	-220	upstream	1	43	1	1_H929_CREB1_hg38::1	43	Gene BTBD7	BTBD7, MGC48310, DKFZp686N0544, FUP1	BTB domain containing 7	NM_001289133.1, NM_018167.4, NM_001002860.3, XM_011536939.1, XM_011546648.1		NP_001276062.1, NP_060637.1, NP_001002860.2
GeneID:114781	BTBD9	6	38168451	38640547	472096	-	1	1_H929_CREB1_hg38::1::5297	419	in gene	1	155	1	1_H929_CREB1_hg38::1	155	Gene BTBD9	MGC120520, MGC120519, BTBD9, MGC120517, FLJ32945, dJ322I12.1, KIAA1880	BTB domain containing 9	NM_052893.1, NM_001099272.1, NM_152733.2, NM_001172418.1, XM_011514279.1, XM_005248841.2, XM_011514280.1, XM_011514281.1, XM_011514282.1		NP_443125.1, NP_001092742.1, NP_689946.2, NP_001165889.1
GeneID:91408	BTF3L4	1	52056185	52090716	34531	+	1	1_H929_CREB1_hg38::1::283	-889	upstream	1	34	1	1_H929_CREB1_hg38::1	34	Gene BTF3L4	RP4-800M22.5, BTF3L4, MGC23908, MGC88389	basic transcription factor 3-like 4	NM_001136497.2, NM_001243767.1, NM_152265.4		NP_001129969.1, NP_001230696.1, NP_689478.1
GeneID:694	BTG1	12	92140278	92145897	5619	-	1	1_H929_CREB1_hg38::1::1488	9	in gene	1	63	1	1_H929_CREB1_hg38::1	63	Gene BTG1	BTG1	B-cell translocation gene 1, anti-proliferative	NM_001731.2		NP_001722.1
GeneID:7832	BTG2	1	203305536	203309602	4066	+	1	1_H929_CREB1_hg38::1::576	-1984	upstream	1	33	1	1_H929_CREB1_hg38::1	33	Gene BTG2	TIS21, BTG2, MGC126063, MGC126064, PC3	BTG family member 2	NM_006763.2		NP_006754.1
GeneID:10950	BTG3	21	17593650	17612950	19300	-	1	1_H929_CREB1_hg38::1::4061	1270	in gene	1	57	1	1_H929_CREB1_hg38::1	57	Gene BTG3	ANA, TOB5, TOB55, BTG3, MGC8928, TOFA	BTG family member 3	NM_006806.4, NM_001130914.1, XM_011529441.1, XM_011529442.1		NP_006797.3, NP_001124386.1
GeneID:11120	BTN2A1	6	26457904	26476621	18717	+	2	1_H929_CREB1_hg38::1::5148, 1_H929_CREB1_hg38::1::5149	-80, 16016	upstream, in gene	1	89	2	1_H929_CREB1_hg38::1	94	Gene BTN2A1	BTN2A1, BK14H9.1, FLJ36567, BT2.1, BTF1, BTN2.1, DJ3E1.1		NM_001197233.2, NM_001197234.2, NM_007049.4, NM_078476.3		NP_001184162.1, NP_001184163.1, NP_008980.1, NP_510961.1
GeneID:10385	BTN2A2	6	26382886	26394874	11988	+	2	1_H929_CREB1_hg38::1::5144, 1_H929_CREB1_hg38::1::5145	90, 19370	in gene, downstream	1	92.5	2	1_H929_CREB1_hg38::1	100	Gene BTN2A2	FLJ41908, BT2.2, BTF2, BTN2A2, BTN2.2		NM_006995.4, NM_181531.2, NM_001197237.1, NM_001197238.1, NM_001197239.1, NM_001197240.1, XM_005248797.2, XM_011514228.1, XM_006714953.2, XM_011514229.1, XM_005248798.3, XM_006714954.2, XM_006714955.2, XM_011514230.1, XM_011514231.1		NP_008926.2, NP_853509.1, NP_001184166.1, NP_001184167.1, NP_001184168.1, NP_001184169.1
GeneID:11119	BTN3A1	6	26402237	26415216	12979	+	2	1_H929_CREB1_hg38::1::5145, 1_H929_CREB1_hg38::1::5146	19, 19043	in gene, downstream	1	81.5	2	1_H929_CREB1_hg38::1	85	Gene BTN3A1	BT3.1, MGC141880, BTN3A1, CD277, BTF5, BTN3.1		NM_007048.5, NM_001145008.1, NM_001145009.1, NM_194441.2, XM_005248833.1, XM_006714983.1, XM_005248834.2, XM_011514272.1, XR_926039.1, XM_011514273.1		NP_008979.3, NP_001138480.1, NP_001138481.1, NP_919423.1, XP_005248890.1, XP_005248891.1, XP_006715046.1
GeneID:11118	BTN3A2	6	26365159	26451653	86494	+	6	1_H929_CREB1_hg38::1::5143, 1_H929_CREB1_hg38::1::5144, 1_H929_CREB1_hg38::1::5145, 1_H929_CREB1_hg38::1::5146, 1_H929_CREB1_hg38::1::5147, 1_H929_CREB1_hg38::1::5148	25, 17817, 37097, 56121, 75289, 92665	in gene, in gene, in gene, in gene, in gene, downstream	1	79.333	6	1_H929_CREB1_hg38::1	100	Gene BTN3A2	BT3.2, BTF4, BTN3A2, FLJ40011, CD277, BT3.3, BTN3.2		NM_001197247.2, NM_001197249.2, NM_007047.4, NM_001197248.2, NM_001197246.2, XM_006714979.2, XM_006714980.2, XM_006714981.2, XM_011514267.1, XM_011514268.1, XM_005248827.2, XM_006714982.2, XM_011514269.1, XM_005248831.2, XM_005248832.2, XM_011514270.1, XM		NP_001184176.1, NP_001184178.1, NP_008978.2, NP_001184177.1, NP_001184175.1
GeneID:10384	BTN3A3	6	26440472	26453415	12943	+	2	1_H929_CREB1_hg38::1::5147, 1_H929_CREB1_hg38::1::5148	-24, 17352	upstream, downstream	1	72	2	1_H929_CREB1_hg38::1	94	Gene BTN3A3	BTN3A3, BTF3, BTN3.3		NM_006994.4, NM_197974.2, NM_001242803.1		NP_008925.1, NP_932078.2, NP_001229732.1
GeneID:8945	BTRC	10	101354033	101557321	203288	+	2	1_H929_CREB1_hg38::1::870, 1_H929_CREB1_hg38::1::871	-145, 212607	upstream, downstream	1	19.5	2	1_H929_CREB1_hg38::1	28	Gene BTRC	betaTrCP, FBXW1, FWD1, BETA-TRCP, bTrCP1, FBW1A, bTrCP, BTRC, FBXW1A, MGC4643	beta-transducin repeat containing E3 ubiquitin protein ligase	NM_001256856.1, NM_003939.4, NM_033637.3, XR_428727.1, XM_006718054.2, XM_011540320.1, XM_005270264.2		NP_001243785.1, NP_003930.1, NP_378663.1
GeneID:9184	BUB3	10	123154244	123165370	11126	+	1	1_H929_CREB1_hg38::1::907	-36	upstream	1	28	1	1_H929_CREB1_hg38::1	28	Gene BUB3	hBUB3, BUB3L, BUB3	BUB3 mitotic checkpoint protein	NM_004725.3, NM_001007793.2		NP_004716.1, NP_001007794.1
GeneID:84811	BUD13	11	116748170	116772998	24828	-	1	1_H929_CREB1_hg38::1::1255	70	in gene	1	32	1	1_H929_CREB1_hg38::1	32	Gene BUD13	BUD13, FLJ27090, MGC13125, fSAP71, Cwc26		NM_032725.3, NM_001159736.1, XM_011543035.1		NP_116114.1, NP_001153208.1
GeneID:705	BYSL	6	41907847	41933046	25199	+	1	1_H929_CREB1_hg38::1::5303	13305	in gene	1	210	1	1_H929_CREB1_hg38::1	210	Gene BYSL	BYSL, BYSTIN	bystin like	NM_004053.3, XM_011514838.1		NP_004044.3
GeneID:9256	BZRAP1	17	58301227	58328795	27568	-	1	1_H929_CREB1_hg38::1::2706	-9541	upstream	1	30	1	1_H929_CREB1_hg38::1	30	Gene BZRAP1	RIMBP1, KIAA0612, RIM-BP1, PRAX-1, BZRAP1, PRAX1, DKFZp686F02123	benzodiazepine receptor (peripheral) associated protein 1	NM_001261835.1, NM_004758.3, NM_024418.2, XM_006722173.2, XM_006722174.2, XM_005257807.2, XR_934597.1, XM_006722175.2, XR_934598.1, XR_934599.1, XM_006722176.2, XM_006722177.2, XM_006722178.2, XM_011525471.1, XM_011525472.1		NP_001248764.1, NP_004749.2, NP_077729.1
GeneID:100506779	BZRAP1-AS1	17	58325450	58353727	28277	+	1	1_H929_CREB1_hg38::1::2706	12886	in gene	1	30	1	1_H929_CREB1_hg38::1	30	Gene BZRAP1-AS1	BZRAP1-AS1, RP5-1171I10.4	BZRAP1 antisense RNA 1	NR_038415.1, NR_038418.1, NR_038416.1, NR_038417.1, NR_038413.1, NR_038411.1, NR_038412.1, NR_038410.1, NR_038414.1
GeneID:9689	BZW1	2	200811544	200823846	12302	+	1	1_H929_CREB1_hg38::1::3801	152	in gene	1	18	1	1_H929_CREB1_hg38::1	18	Gene BZW1	Nbla10236, KIAA0005, BZW1, BZAP45	basic leucine zipper and W2 domains 1	NM_001207069.1, NM_001207067.1, NM_014670.3, NM_001207068.1, XM_011512215.1, XM_011512216.1		NP_001193998.1, NP_001193996.1, NP_055485.2, NP_001193997.1
GeneID:28969	BZW2	7	16646134	16706523	60389	+	1	1_H929_CREB1_hg38::1::5545	-86	upstream	1	44	1	1_H929_CREB1_hg38::1	44	Gene BZW2	MSTP017, HSPC028, MST017, BZW2	basic leucine zipper and W2 domains 2	NM_001159767.1, NM_014038.2, NR_027624.1, XM_006715706.1, XM_006715707.1, XM_006715708.1		NP_001153239.1, NP_054757.1, XP_006715769.1, XP_006715770.1, XP_006715771.1
GeneID:56652	C10orf2	10	100987378	100994403	7025	+	1	1_H929_CREB1_hg38::1::869	12110	downstream	1	20	1	1_H929_CREB1_hg38::1	20	Gene C10orf2	C10orf2, ATXN8, FLJ21832, PEOA3, IOSCA, MTDPS7, TWINL, PEO, SANDO, SCA8, PEO1, PRLTS5	chromosome 10 open reading frame 2	NM_021830.4, NM_001163812.1, NM_001163813.1, NM_001163814.1, XR_945788.1, XM_011539974.1, XM_011539975.1		NP_068602.2, NP_001157284.1, NP_001157285.1, NP_001157286.1
GeneID:119032	C10orf32	10	102854210	102864961	10751	+	1	1_H929_CREB1_hg38::1::883	158	in gene	1	32	1	1_H929_CREB1_hg38::1	32	Gene C10orf32	BORCS7, FLJ40752, MGC27171, C10orf32, DKFZp686B2219, RP11-753C18.6	BLOC-1 related complex subunit 7	NM_144591.3, NM_001136200.1		NP_653192.2, NP_001129672.1
GeneID:100528007	C10orf32-ASMT	10	102854210	102901899	47689	+	1	1_H929_CREB1_hg38::1::883	158	in gene	1	32	1	1_H929_CREB1_hg38::1	32	Gene C10orf32-ASMT	C10orf32-AS3MT, BORCS7-ASMT, C10orf32-ASMT	BORCS7-ASMT readthrough (NMD candidate)	NR_037644.1
GeneID:79591	C10orf76	10	101845599	102056232	210633	-	2	1_H929_CREB1_hg38::1::874, 1_H929_CREB1_hg38::1::875	72, -9160	in gene, upstream	1	28	2	1_H929_CREB1_hg38::1	34	Gene C10orf76	FLJ13114, MGC125927, C10orf76	chromosome 10 open reading frame 76	NM_024541.2, XM_006717969.1, XM_011540151.1, XM_011540152.1, XM_011540153.1, XM_011540154.1, XR_246104.2, XM_011540155.1, XM_011540156.1, XM_011540157.1, XM_011540158.1, XR_945812.1		NP_078817.2, XP_006718032.1
GeneID:79946	C10orf95	10	102449837	102451543	1706	-	1	1_H929_CREB1_hg38::1::882	-9705	upstream	1	19	1	1_H929_CREB1_hg38::1	19	Gene C10orf95	FLJ14280, C10orf95	chromosome 10 open reading frame 95	NM_024886.2		NP_079162.1
GeneID:387695	C10orf99	10	84173764	84185294	11530	+	1	1_H929_CREB1_hg38::1::836	20780	downstream	1	27	1	1_H929_CREB1_hg38::1	27	Gene C10orf99	AP-57, FLJ21763, UNQ1833, C10orf99, CSBF	chromosome 10 open reading frame 99	NM_207373.2, XM_005269811.3		NP_997256.1
GeneID:64776	C11orf1	11	111879198	111884074	4876	+	1	1_H929_CREB1_hg38::1::1247	34	in gene	1	272	1	1_H929_CREB1_hg38::1	272	Gene C11orf1	FLJ23499, C11orf1	chromosome 11 open reading frame 1	NM_022761.2, XM_011542957.1, XM_011542958.1		NP_073598.1
GeneID:53838	C11orf24	11	68261335	68272001	10666	-	1	1_H929_CREB1_hg38::1::1151	1	in gene	1	66	1	1_H929_CREB1_hg38::1	66	Gene C11orf24	C11orf24, DM4E3	chromosome 11 open reading frame 24	NM_022338.3, NM_001300913.1, XM_005274053.2, XM_011545102.1, XM_011545103.1		NP_071733.1, NP_001287842.1
GeneID:56946	C11orf30	11	76444928	76552899	107971	+	2	1_H929_CREB1_hg38::1::1200, 1_H929_CREB1_hg38::1::1201	-320, 661	upstream, in gene	1	27.5	2	1_H929_CREB1_hg38::1	35	Gene C11orf30	EMSY, GL002, C11orf30, FLJ90741	EMSY, BRCA2 interacting transcriptional repressor	NM_001300943.1, NM_020193.4, NM_001300944.1, NM_001300942.1, XM_011545173.1, XM_011545174.1, XM_011545175.1, XM_011545176.1, XM_011545177.1, XM_011545178.1, XM_011545179.1, XM_005274112.3, XM_006718637.2, XM_011545180.1, XR_949996.1, XR_949997.1, XM_00671		NP_001287872.1, NP_064578.2, NP_001287873.1, NP_001287871.1
GeneID:55216	C11orf57	11	112074244	112085150	10906	+	1	1_H929_CREB1_hg38::1::1248	-68	upstream	1	39	1	1_H929_CREB1_hg38::1	39	Gene C11orf57	C11orf57, FLJ10726	chromosome 11 open reading frame 57	NM_001082970.1, NM_018195.3, NM_001082969.1, NR_103469.1, NM_001301019.1, NM_001301017.1, NM_001301021.1		NP_001076439.1, NP_060665.3, NP_001076438.1, NP_001287948.1, NP_001287946.1, NP_001287950.1
GeneID:10944	C11orf58	11	16738601	16758354	19753	+	1	1_H929_CREB1_hg38::1::985	23	in gene	1	57	1	1_H929_CREB1_hg38::1	57	Gene C11orf58	IMAGE145052, C11orf58, SMAP, DKFZp686N0232, MGC117265	chromosome 11 open reading frame 58	NM_014267.5, XM_011519860.1, XM_011519861.1		NP_055082.1
GeneID:160140	C11orf65	11	108331426	108467547	136121	-	1	1_H929_CREB1_hg38::1::1238	91	in gene	1	88	1	1_H929_CREB1_hg38::1	88	Gene C11orf65	C11orf65, MGC33948	chromosome 11 open reading frame 65	NM_152587.3, XM_011542639.1, XM_005271412.2, XM_005271413.2, XM_011542640.1, XM_005271414.3, XM_005271415.3, XM_011542641.1, XM_011542642.1, XM_011542643.1		NP_689800.3
GeneID:83638	C11orf68	11	65916810	65919060	2250	-	1	1_H929_CREB1_hg38::1::1117	-332	upstream	1	51	1	1_H929_CREB1_hg38::1	51	Gene C11orf68	BLES03, P5326, C11orf68	chromosome 11 open reading frame 68	NM_031450.3, NM_001135635.1		NP_113638.2, NP_001129107.1
GeneID:54494	C11orf71	11	114391448	114400550	9102	-	1	1_H929_CREB1_hg38::1::1253	-74	upstream	1	54	1	1_H929_CREB1_hg38::1	54	Gene C11orf71	FLJ20010, C11orf71, URLC7	chromosome 11 open reading frame 71	NM_019021.3, NM_001271562.1		NP_061894.2, NP_001258491.1
GeneID:100505621	C11orf72	11	67602880	67606706	3826	-	1	1_H929_CREB1_hg38::1::1146	-174	upstream	1	180	1	1_H929_CREB1_hg38::1	180	Gene C11orf72	MGC129825, C11orf72, MGC129824, FLJ90834	chromosome 11 open reading frame 72	NR_130935.1
GeneID:79703	C11orf80	11	66744736	66843516	98780	+	1	1_H929_CREB1_hg38::1::1133	98720	in gene	1	195	1	1_H929_CREB1_hg38::1	195	Gene C11orf80	C11orf80, FLJ22531	chromosome 11 open reading frame 80	NM_024650.3, NM_001302084.1		NP_078926.3, NP_001289013.1
GeneID:143678	C11orf94	11	45906534	45907282	748	-	1	1_H929_CREB1_hg38::1::1023	7378	downstream	1	22	1	1_H929_CREB1_hg38::1	22	Gene C11orf94	C11orf94	chromosome 11 open reading frame 94	NM_001080446.2		NP_001073915.2
GeneID:57102	C12orf4	12	4487730	4538508	50778	-	1	1_H929_CREB1_hg38::1::1315	12	in gene	1	20	1	1_H929_CREB1_hg38::1	20	Gene C12orf4	C12orf4, FLJ21158, FLJ23899	chromosome 12 open reading frame 4	XM_005253716.1, NM_001304811.1, NM_020374.3, XM_006718992.2, XM_011520986.1		XP_005253773.1, NP_001291740.1, NP_065107.1
GeneID:64897	C12orf43	12	121002422	121016502	14080	-	1	1_H929_CREB1_hg38::1::1569	38	in gene	1	58	1	1_H929_CREB1_hg38::1	58	Gene C12orf43	FLJ12448, C12orf43	chromosome 12 open reading frame 43	NM_001286195.1, NM_001286192.1, NM_001286198.1, NM_001286197.1, NM_001286191.1, NM_022895.2, NM_001286196.1, NR_104409.1, XM_011538684.1		NP_001273124.1, NP_001273121.1, NP_001273127.1, NP_001273126.1, NP_001273120.1, NP_075046.1, NP_001273125.1
GeneID:79794	C12orf49	12	116713320	116738070	24750	-	1	1_H929_CREB1_hg38::1::1554	-138	upstream	1	93	1	1_H929_CREB1_hg38::1	93	Gene C12orf49	C12orf49, FLJ21415	chromosome 12 open reading frame 49	NM_024738.2, XM_005253937.3		NP_079014.1
GeneID:113246	C12orf57	12	6943438	6946003	2565	+	1	1_H929_CREB1_hg38::1::1327	-5390	upstream	1	47	1	1_H929_CREB1_hg38::1	47	Gene C12orf57	TEMTYS, GRCC10, C12orf57, FLJ17308	chromosome 12 open reading frame 57	NM_138425.3, NM_001301834.1, NM_001301836.1, NM_001301837.1, NM_001301838.1, NR_126035.1		NP_612434.1, NP_001288763.1, NP_001288765.1, NP_001288766.1, NP_001288767.1
GeneID:144608	C12orf60	12	14785217	14823858	38641	+	1	1_H929_CREB1_hg38::1::1348	18239	in gene	1	46	1	1_H929_CREB1_hg38::1	46	Gene C12orf60	MGC47869, C12orf60, FLJ31651	chromosome 12 open reading frame 60	NM_175874.3, XM_005253323.2, XM_005253322.3, XM_011520568.1, XM_011520569.1		NP_787070.2
GeneID:91574	C12orf65	12	123233297	123257959	24662	+	1	1_H929_CREB1_hg38::1::1585	-209	upstream	1	26	1	1_H929_CREB1_hg38::1	26	Gene C12orf65	SPG55, FLJ38663, C12orf65, COXPD7	chromosome 12 open reading frame 65	NM_001143905.2, NM_152269.4, NM_001194995.1, XM_005253630.3, XM_011538980.1, XM_011538981.1, XM_011538982.1		NP_001137377.1, NP_689482.1, NP_001181924.1
GeneID:144577	C12orf66	12	64186312	64237341	51029	-	1	1_H929_CREB1_hg38::1::1464	14749	in gene	1	147	1	1_H929_CREB1_hg38::1	147	Gene C12orf66	C12orf66, FLJ32549	chromosome 12 open reading frame 66	NM_152440.4, NM_001300940.1, NM_001300941.1, XM_011537970.1		NP_689653.3, NP_001287869.1, NP_001287870.1
GeneID:728568	C12orf73	12	103950202	103957215	7013	-	2	1_H929_CREB1_hg38::1::1509, 1_H929_CREB1_hg38::1::1510	-33, -8705	upstream, upstream	1	49	2	1_H929_CREB1_hg38::1	79	Gene C12orf73	C12orf73, DKFZp547P055, FLJ13975	chromosome 12 open reading frame 73	NM_001135570.1, XM_011538718.1		NP_001129042.1
GeneID:256021	C12orf79	12	91984976	92142671	157695	-	1	1_H929_CREB1_hg38::1::1488	-3217	upstream	1	63	1	1_H929_CREB1_hg38::1	63	Gene C12orf79	C12orf79, LINC01619	long intergenic non-protein coding RNA 1619	NM_001256373.1, NM_001256374.1, NM_001256375.1, NR_046159.1, NR_046160.1		NP_001243302.1, NP_001243303.1, NP_001243304.1
GeneID:11161	C14orf1	14	75650890	75661195	10305	-	1	1_H929_CREB1_hg38::1::1833	43	in gene	1	111	1	1_H929_CREB1_hg38::1	111	Gene C14orf1	ERG28, NET51, C14orf1	chromosome 14 open reading frame 1	NM_007176.3		NP_009107.1
GeneID:84520	C14orf142	14	93202892	93207114	4222	-	1	1_H929_CREB1_hg38::1::1862	74	in gene	1	29	1	1_H929_CREB1_hg38::1	29	Gene C14orf142	PNAS-127, C14orf142, MGC104244, MGC133207	chromosome 14 open reading frame 142	NM_032490.4		NP_115879.2
GeneID:51637	C14orf166	14	51989510	52004702	15192	+	1	1_H929_CREB1_hg38::1::1786	-102	upstream	1	164	1	1_H929_CREB1_hg38::1	164	Gene C14orf166	CGI-99, RLLM1, C14orf166, CLE7, LCRP369, CGI99, hCLE1, CLE	chromosome 14 open reading frame 166	NM_016039.2		NP_057123.1
GeneID:283579	C14orf178	14	77760830	77769742	8912	+	1	1_H929_CREB1_hg38::1::1842	354	in gene	1	18	1	1_H929_CREB1_hg38::1	18	Gene C14orf178	MGC129942, C14orf178, FLJ25976	chromosome 14 open reading frame 178	NM_001173978.1, NM_174943.3		NP_001167449.1, NP_777603.1
GeneID:122616	C14orf79	14	104986279	105000307	14028	+	1	1_H929_CREB1_hg38::1::1904	-519	upstream	1	21	1	1_H929_CREB1_hg38::1	21	Gene C14orf79	C14orf79	chromosome 14 open reading frame 79	NM_174891.3, XM_005267317.2, XM_005267318.2		NP_777551.2
GeneID:283643	C14orf80	14	105489855	105499248	9393	+	1	1_H929_CREB1_hg38::1::1906	1249	in gene	1	52	1	1_H929_CREB1_hg38::1	52	Gene C14orf80	C14orf80, MGC16771	chromosome 14 open reading frame 80	NM_001134875.1, NM_001134876.1, NM_001134877.1, NM_001198983.1		NP_001128347.1, NP_001128348.1, NP_001128349.1, NP_001185912.1
GeneID:60686	C14orf93	14	22986901	23010201	23300	-	2	1_H929_CREB1_hg38::1::1740, 1_H929_CREB1_hg38::1::1741	27417, 3081	downstream, in gene	1	57	2	1_H929_CREB1_hg38::1	58	Gene C14orf93	C14orf93, FLJ12154	chromosome 14 open reading frame 93	XM_005267971.1, XM_005267972.1, NM_001130706.2, NM_001130708.2, NM_001282968.1, NM_021944.3, NM_001282969.1, NM_001282970.1, XM_006720230.1, XM_006720231.1, XM_011537059.1, XM_011537060.1, XM_005267973.2, XM_011537061.1, XM_011537062.1, XM_006720232.2		XP_005268028.1, XP_005268029.1, NP_001124178.1, NP_001124180.1, NP_001269897.1, NP_068763.2, NP_001269898.1, NP_001269899.1, XP_006720293.1, XP_006720294.1
GeneID:100526783	C15orf38-AP3S2	15	89830599	89912990	82391	-	1	1_H929_CREB1_hg38::1::2079	18878	in gene	1	48	1	1_H929_CREB1_hg38::1	48	Gene C15orf38-AP3S2	C15orf38-AP3S2, FLJ20488	C15orf38-AP3S2 readthrough	NM_001199058.1		NP_001185987.1
GeneID:84529	C15orf41	15	36579603	36810260	230657	+	1	1_H929_CREB1_hg38::1::1930	-467	upstream	1	20	1	1_H929_CREB1_hg38::1	20	Gene C15orf41	C15orf41, MGC11326, FLJ22851, HH114	chromosome 15 open reading frame 41	NM_001130010.2, NM_032499.5, NM_001290232.1, NM_001290233.1, XM_011522110.1, XR_931921.1, XM_011522111.1, XR_931922.1, XR_931923.1, XR_931924.1, XM_011522112.1		NP_001123482.1, NP_115888.1, NP_001277161.1, NP_001277162.1
GeneID:84419	C15orf48	15	45430529	45433449	2920	+	1	1_H929_CREB1_hg38::1::1978	-33	upstream	1	23	1	1_H929_CREB1_hg38::1	23	Gene C15orf48	C15orf48, NMES1, FOAP-11, FLJ22645, MGC32925	chromosome 15 open reading frame 48	NM_032413.3, NM_197955.2		NP_115789.1, NP_922946.1
GeneID:388115	C15orf52	15	40331452	40340967	9515	-	1	1_H929_CREB1_hg38::1::1935	17527	downstream	1	38	1	1_H929_CREB1_hg38::1	38	Gene C15orf52	C15orf52, DKFZp686N1468, FLJ43339	chromosome 15 open reading frame 52	NM_207380.2		NP_997263.2
GeneID:90416	C15orf57	15	40531341	40565057	33716	-	2	1_H929_CREB1_hg38::1::1938, 1_H929_CREB1_hg38::1::1939	33, -4287	in gene, upstream	1	88.5	2	1_H929_CREB1_hg38::1	153	Gene C15orf57	FLJ25915, C15orf57, CCDC32, MGC20481	chromosome 15 open reading frame 57	NM_001080791.2, NM_052849.3, NM_001080792.2, NM_001289132.1		NP_001074260.1, NP_443081.1, NP_001074261.1, NP_001276061.1
GeneID:643338	C15orf62	15	40769961	40772449	2488	+	1	1_H929_CREB1_hg38::1::1943	-5849	upstream	1	26	1	1_H929_CREB1_hg38::1	26	Gene C15orf62	C15orf62		NM_001130448.2		NP_001123920.1
GeneID:145788	C15orf65	15	55408525	55418712	10187	+	1	1_H929_CREB1_hg38::1::1994	-173	upstream	1	73	1	1_H929_CREB1_hg38::1	73	Gene C15orf65	C15orf65, DKFZp686K1763	chromosome 15 open reading frame 65	NM_001198784.1		NP_001185713.1
GeneID:84326	C16orf13	16	634427	636366	1939	-	2	1_H929_CREB1_hg38::1::2109, 1_H929_CREB1_hg38::1::2110	-114, -498	upstream, upstream	1	26	2	1_H929_CREB1_hg38::1	28	Gene C16orf13	C16orf13, JFP2, MGC13114	chromosome 16 open reading frame 13	NM_001040160.2, NM_001288710.1, NM_001040161.2, NM_032366.4, NM_001040162.2, NM_001040165.2, NR_109976.1, NR_109977.1, NR_109978.1, NR_109979.1, XM_011522713.1, XM_011522714.1		NP_001035250.1, NP_001275639.1, NP_001035251.1, NP_115742.3, NP_001035252.1, NP_001035255.1
GeneID:123775	C16orf46	16	81053497	81077267	23770	-	1	1_H929_CREB1_hg38::1::2392	3	in gene	1	110	1	1_H929_CREB1_hg38::1	110	Gene C16orf46	FLJ32702, C16orf46	chromosome 16 open reading frame 46	NM_152337.2, NM_001100873.1, XM_005255792.1, XM_011522848.1, XM_011522849.1, XM_005255791.2		NP_689550.2, NP_001094343.1, XP_005255849.1
GeneID:64755	C16orf58	16	31489469	31508419	18950	-	1	1_H929_CREB1_hg38::1::2293	67	in gene	1	34	1	1_H929_CREB1_hg38::1	34	Gene C16orf58	C16orf58, RUS, FLJ13868	chromosome 16 open reading frame 58	NM_022744.3, XR_950831.1		NP_073581.2
GeneID:57020	C16orf62	16	19555073	19701163	146090	+	1	1_H929_CREB1_hg38::1::2214	319	in gene	1	34	1	1_H929_CREB1_hg38::1	34	Gene C16orf62	DKFZp434B0212, MGC16824, DKFZp313M0539, FLJ21040, C16orf62	chromosome 16 open reading frame 62	NM_020314.5, NM_001300743.1, XM_005255435.2, XM_011545895.1, XM_006721065.2, XM_011545896.1, XM_011545897.1, XM_011545898.1		NP_064710.4, NP_001287672.1
GeneID:80262	C16orf70	16	67109898	67148539	38641	+	1	1_H929_CREB1_hg38::1::2338	-122	upstream	1	20	1	1_H929_CREB1_hg38::1	20	Gene C16orf70	LIN10, C16orf6, FLJ12076, C16orf70	chromosome 16 open reading frame 70	NM_025187.3, XM_006721284.2, XM_011523350.1, XM_005256178.3, XM_005256177.2, XM_011523351.1		NP_079463.2
GeneID:146562	C16orf71	16	4734288	4749396	15108	+	1	1_H929_CREB1_hg38::1::2188	176	in gene	1	36	1	1_H929_CREB1_hg38::1	36	Gene C16orf71	DKFZp686H2240, FLJ43261, C16orf71	chromosome 16 open reading frame 71	NM_139170.2, XM_005255144.2		NP_631909.2
GeneID:29035	C16orf72	16	9091680	9119698	28018	+	1	1_H929_CREB1_hg38::1::2195	-208	upstream	1	33	1	1_H929_CREB1_hg38::1	33	Gene C16orf72	PRO0149, FLJ41272, C16orf72	chromosome 16 open reading frame 72	NM_014117.2, XM_011522462.1, XR_932824.1		NP_054836.2
GeneID:388284	C16orf86	16	67666806	67668758	1952	+	1	1_H929_CREB1_hg38::1::2346	-5974	upstream	1	84	1	1_H929_CREB1_hg38::1	84	Gene C16orf86	C16orf86	chromosome 16 open reading frame 86	NM_001012984.2, XM_005255952.3		NP_001013002.2
GeneID:646174	C16orf90	16	3493484	3495721	2237	-	1	1_H929_CREB1_hg38::1::2171	-5159	upstream	1	20	1	1_H929_CREB1_hg38::1	20	Gene C16orf90	C16orf90	chromosome 16 open reading frame 90	NM_001080524.1, XM_005255502.2		NP_001073993.1
GeneID:283951	C16orf91	16	1419744	1420800	1056	-	1	1_H929_CREB1_hg38::1::2122	0	in gene	1	256	1	1_H929_CREB1_hg38::1	256	Gene C16orf91	gs103, MGC104723, CCSMST1, C16orf91, URLC5	chromosome 16 open reading frame 91	NM_001272051.1		NP_001258980.1
GeneID:90835	C16orf93	16	30757423	30762277	4854	-	2	1_H929_CREB1_hg38::1::2276, 1_H929_CREB1_hg38::1::2277	14053, -27	downstream, upstream	1	54.5	2	1_H929_CREB1_hg38::1	80	Gene C16orf93	CCDC189, C16orf93, MGC104706	coiled-coil domain containing 189	NM_001195620.1, NM_001014979.2, XM_011545976.1, XM_011545977.1, XM_011545978.1, XR_950866.1, XR_950867.1, XM_011545979.1, XR_950868.1, XR_950869.1		NP_001182549.1, NP_001014979.2
GeneID:100506581	C16orf95	16	87302798	87317420	14622	-	1	1_H929_CREB1_hg38::1::2412	44	in gene	1	29	1	1_H929_CREB1_hg38::1	29	Gene C16orf95	DKFZp434J1815, C16orf95, FLJ22477	chromosome 16 open reading frame 95	NM_001195124.1, NM_001195125.1, NM_001256917.1		NP_001182053.1, NP_001182054.1, NP_001243846.1
GeneID:342346	C16orf96	16	4538709	4600455	61746	+	1	1_H929_CREB1_hg38::1::2183	107	in gene	1	27	1	1_H929_CREB1_hg38::1	27	Gene C16orf96	C16orf96	chromosome 16 open reading frame 96	NM_001145011.1, XM_011522475.1, XM_005255298.2, XM_005255301.2		NP_001138483.1
GeneID:284067	C17orf105	17	43778391	43784842	6451	+	1	1_H929_CREB1_hg38::1::2633	-55	upstream	1	70	1	1_H929_CREB1_hg38::1	70	Gene C17orf105	FLJ43829, C17orf105	chromosome 17 open reading frame 105	NM_001136483.1, XM_011524633.1, XR_934446.1, XR_934447.1, XM_011524634.1, XM_011524635.1, XM_011524636.1		NP_001129955.1
GeneID:124944	C17orf49	17	7014737	7017524	2787	+	2	1_H929_CREB1_hg38::1::2484, 1_H929_CREB1_hg38::1::2485	-1361, 63	upstream, in gene	1	48.5	2	1_H929_CREB1_hg38::1	50	Gene C17orf49	C17orf49, HEPIS, BAP18, MGC49942	chromosome 17 open reading frame 49	NM_174893.3, NM_001142798.2, NM_001142799.2		NP_777553.1, NP_001136270.1, NP_001136271.1
GeneID:339263	C17orf51	17	21439840	21551678	111838	-	1	1_H929_CREB1_hg38::1::2543	27326	in gene	1	25	1	1_H929_CREB1_hg38::1	25	Gene C17orf51	FLJ41148, FLJ12977, FLJ31874, FLJ38937, C17orf51, FLJ33618	chromosome 17 open reading frame 51	NM_001113434.4, XM_006721514.1, XM_005256621.2, XM_011523822.1, XR_243554.2		NP_001106905.1, XP_006721577.1
GeneID:78995	C17orf53	17	44141906	44162477	20571	+	2	1_H929_CREB1_hg38::1::2639, 1_H929_CREB1_hg38::1::2640	-18, 238	upstream, in gene	1	18	2	1_H929_CREB1_hg38::1	20	Gene C17orf53	MGC3130, C17orf53, FLJ11594	chromosome 17 open reading frame 53	NM_001171251.1, NM_024032.3, XM_011525187.1, XM_011525188.1, XM_011525189.1, XM_011525190.1, XM_011525191.1, XM_011525192.1, XM_011525193.1, XR_934545.1, XM_011525194.1, XM_011525195.1, XM_011525196.1, XM_011525197.1		NP_001164722.1, NP_076937.2
GeneID:54785	C17orf59	17	8188333	8190246	1913	-	1	1_H929_CREB1_hg38::1::2509	3238	downstream	1	26	1	1_H929_CREB1_hg38::1	26	Gene C17orf59	C17orf59, PRO2472, FLJ20014, BORCS6	BLOC-1 related complex subunit 6	NM_017622.2		NP_060092.2
GeneID:79415	C17orf62	17	82442586	82450831	8245	-	2	1_H929_CREB1_hg38::1::2816, 1_H929_CREB1_hg38::1::2817	143, -7473	in gene, upstream	1	37	2	1_H929_CREB1_hg38::1	53	Gene C17orf62	MGC4368, FLJ00406, FLJ90469, C17orf62	chromosome 17 open reading frame 62	NM_001100407.2, NM_001100408.2, NM_001033046.3, NM_001193653.1, NM_001193654.1, NM_001193655.1, NM_001193657.1, NR_036514.1, NR_036516.1, NR_036517.1, NR_036518.1, NR_036519.1, XM_011523606.1, XM_006722293.2		NP_001093877.1, NP_001093878.1, NP_001028218.1, NP_001180582.1, NP_001180583.1, NP_001180584.1, NP_001180586.1
GeneID:201243	C17orf74	17	7424881	7427568	2687	+	1	1_H929_CREB1_hg38::1::2494	10415	downstream	1	22	1	1_H929_CREB1_hg38::1	22	Gene C17orf74	C17orf74	chromosome 17 open reading frame 74	NM_175734.4, XM_006721471.2, XM_011523722.1		NP_783861.3
GeneID:64149	C17orf75	17	32328441	32350047	21606	-	1	1_H929_CREB1_hg38::1::2571	-129	upstream	1	34	1	1_H929_CREB1_hg38::1	34	Gene C17orf75	NJMU-R1, C17orf75	chromosome 17 open reading frame 75	NM_022344.3, XM_005258022.2		NP_071739.2
GeneID:284184	C17orf89	17	81239311	81241298	1987	+	1	1_H929_CREB1_hg38::1::2796	-127	upstream	1	42	1	1_H929_CREB1_hg38::1	42	Gene C17orf89	C17orf89	chromosome 17 open reading frame 89	NM_001086521.1		NP_001079990.1
GeneID:100170841	C17orf96	17	38671703	38674934	3231	-	1	1_H929_CREB1_hg38::1::2592	-138	upstream	1	28	1	1_H929_CREB1_hg38::1	28	Gene C17orf96	C17orf96, PRR28		NM_001130677.1		NP_001124149.1
GeneID:388381	C17orf98	17	38825392	38841500	16108	-	2	1_H929_CREB1_hg38::1::2595, 1_H929_CREB1_hg38::1::2596	16124, 1180	downstream, in gene	1	202.5	2	1_H929_CREB1_hg38::1	345	Gene C17orf98	C17orf98	chromosome 17 open reading frame 98	NM_001080465.2, XM_011524788.1, XM_011546809.1		NP_001073934.1
GeneID:100141515	C17orf99	17	78146040	78166904	20864	+	1	1_H929_CREB1_hg38::1::2777	30632	downstream	1	20	1	1_H929_CREB1_hg38::1	20	Gene C17orf99	FLJ50084, C17orf99, UNQ464	chromosome 17 open reading frame 99	NM_001163075.1, XM_005256911.3, XM_011524152.1		NP_001156547.1
GeneID:83608	C18orf21	18	35972625	35979287	6662	+	1	1_H929_CREB1_hg38::1::2860	31	in gene	1	24	1	1_H929_CREB1_hg38::1	24	Gene C18orf21	PNAS-124, PNAS-131, MGC131953, HsT3108, C18orf21, XTP13	chromosome 18 open reading frame 21	NM_031446.4, NM_001201474.1, NM_001201476.1, NM_001201475.1, XM_005258364.3		NP_113634.3, NP_001188403.1, NP_001188405.1, NP_001188404.1
GeneID:497661	C18orf32	18	49481178	49487274	6096	-	1	1_H929_CREB1_hg38::1::2869	42	in gene	1	37	1	1_H929_CREB1_hg38::1	37	Gene C18orf32	C18orf32, FLJ23458	chromosome 18 open reading frame 32	NM_001035005.3, NM_001199346.1		NP_001030177.1, NP_001186275.1
GeneID:55009	C19orf24	19	1275521	1279244	3723	+	2	1_H929_CREB1_hg38::1::2925, 1_H929_CREB1_hg38::1::2926	-1409, 191	upstream, in gene	1	84.5	2	1_H929_CREB1_hg38::1	128	Gene C19orf24	C19orf24, FLJ20640	chromosome 19 open reading frame 24	NM_017914.3		NP_060384.3
GeneID:148223	C19orf25	19	1473201	1479229	6028	-	1	1_H929_CREB1_hg38::1::2930	109	in gene	1	22	1	1_H929_CREB1_hg38::1	22	Gene C19orf25	C19orf25, FLJ36666	chromosome 19 open reading frame 25	NM_152482.2, XM_005259506.2, XM_006722653.2		NP_689695.2
GeneID:255057	C19orf26	19	1229948	1241763	11815	-	4	1_H929_CREB1_hg38::1::2920, 1_H929_CREB1_hg38::1::2921, 1_H929_CREB1_hg38::1::2922, 1_H929_CREB1_hg38::1::2923	1475, 99, -6525, -7293	in gene, in gene, upstream, upstream	1	70.25	4	1_H929_CREB1_hg38::1	136	Gene C19orf26	C19orf26, MGC40084, CBARP, DOS, BARP	CACN beta subunit associated regulatory protein	NM_152769.2, XM_011527880.1		NP_689982.3
GeneID:374872	C19orf35	19	2274632	2282182	7550	-	2	1_H929_CREB1_hg38::1::2946, 1_H929_CREB1_hg38::1::2947	12806, 8518	downstream, downstream	1	19.5	2	1_H929_CREB1_hg38::1	25	Gene C19orf35	FLJ45778, C19orf35	chromosome 19 open reading frame 35	NM_198532.2		NP_940934.1
GeneID:255809	C19orf38	19	10836653	10869791	33138	+	2	1_H929_CREB1_hg38::1::3061, 1_H929_CREB1_hg38::1::3062	-141, 34643	upstream, downstream	1	40.5	2	1_H929_CREB1_hg38::1	41	Gene C19orf38	C19orf38, HIDE1	chromosome 19 open reading frame 38	NM_001136482.1, XM_005259847.3, XM_005259846.3, XM_011527881.1		NP_001129954.1
GeneID:91442	C19orf40	19	32972217	32977495	5278	+	1	1_H929_CREB1_hg38::1::3192	-89	upstream	1	43	1	1_H929_CREB1_hg38::1	43	Gene C19orf40	FLJ46828, MGC32020, FAAP24, C19orf40	Fanconi anemia core complex associated protein 24	NM_001300978.1, NM_152266.4, XM_005259393.2		NP_001287907.1, NP_689479.1
GeneID:79002	C19orf43	19	12730640	12734715	4075	-	1	1_H929_CREB1_hg38::1::3083	11963	downstream	1	29	1	1_H929_CREB1_hg38::1	29	Gene C19orf43	fSAP18, C19orf43, MGC2803	chromosome 19 open reading frame 43	NM_024038.2		NP_076943.1
GeneID:84167	C19orf44	19	16496311	16521369	25058	+	1	1_H929_CREB1_hg38::1::3130	-23	upstream	1	40	1	1_H929_CREB1_hg38::1	40	Gene C19orf44	C19orf44, FLJ21742, FLJ22492	chromosome 19 open reading frame 44	NM_032207.3, NM_001288834.1, XM_011528354.1, XM_006722920.2, XR_936210.1, XR_936211.1		NP_115583.1, NP_001275763.1
GeneID:374877	C19orf45	19	7497559	7515233	17674	+	1	1_H929_CREB1_hg38::1::3017	-8599	upstream	1	142	1	1_H929_CREB1_hg38::1	142	Gene C19orf45	FLJ56642, C19orf45, FLJ35784	chromosome 19 open reading frame 45	NM_198534.2, XM_005272473.2, XM_011527992.1, XM_011527993.1, XM_011527994.1, XM_011527995.1, XR_936175.1		NP_940936.2
GeneID:84798	C19orf48	19	50797693	50804853	7160	-	1	1_H929_CREB1_hg38::1::3380	21	in gene	1	32	1	1_H929_CREB1_hg38::1	32	Gene C19orf48	MGC13170, C19orf48	chromosome 19 open reading frame 48	NM_001290154.1, NM_199250.2, NM_001290151.1, NM_001290155.1, NM_001290152.1, NM_032712.2, NM_001290150.1, NM_001290149.1, NM_001290153.1, NM_199249.2		NP_001277083.1, NP_954858.1, NP_001277080.1, NP_001277084.1, NP_001277081.1, NP_954857.1, NP_116101.1, NP_001277079.1, NP_001277078.1, NP_001277082.1
GeneID:28974	C19orf53	19	13774443	13778773	4330	+	1	1_H929_CREB1_hg38::1::3104	-75	upstream	1	33	1	1_H929_CREB1_hg38::1	33	Gene C19orf53	C19orf53, LYDG10, HSPC023	chromosome 19 open reading frame 53	NM_014047.2		NP_054766.1
GeneID:284325	C19orf54	19	40740856	40750713	9857	-	1	1_H929_CREB1_hg38::1::3249	217	in gene	1	54	1	1_H929_CREB1_hg38::1	54	Gene C19orf54	FLJ41131, FLJ17063, C19orf54, MGC103014	chromosome 19 open reading frame 54	NM_198476.3, XM_011526774.1, XM_011526775.1, XM_011526776.1, XM_011526777.1, XM_011526778.1, XM_011526779.1, XM_011526780.1, XM_005258776.3, XM_006723152.2, XM_006723153.2, XM_011526781.1, XM_011526782.1, XM_011526783.1, XM_011526784.1, XM_011526785.1, XM		NP_940878.3
GeneID:79173	C19orf57	19	13882348	13906099	23751	-	2	1_H929_CREB1_hg38::1::3107, 1_H929_CREB1_hg38::1::3108	25811, 3	downstream, in gene	1	43.5	2	1_H929_CREB1_hg38::1	60	Gene C19orf57	MGC11271, C19orf57, MGC149720	chromosome 19 open reading frame 57	NM_024323.3, XM_006722885.2, XM_011528286.1, XM_011528287.1		NP_077299.3
GeneID:55049	C19orf60	19	18588685	18592337	3652	+	2	1_H929_CREB1_hg38::1::3170, 1_H929_CREB1_hg38::1::3171	211, 2003	in gene, in gene	1	22.5	2	1_H929_CREB1_hg38::1	25	Gene C19orf60	FLJ34606, FLJ20850, C19orf60, FLJ37391, FLJ30108	chromosome 19 open reading frame 60	NM_001100419.1, NM_001100418.1, XM_005259977.1		NP_001093889.1, NP_001093888.1, XP_005260034.1
GeneID:646457	C19orf67	19	14081601	14085795	4194	-	1	1_H929_CREB1_hg38::1::3112	4387	downstream	1	26	1	1_H929_CREB1_hg38::1	26	Gene C19orf67	C19orf67	chromosome 19 open reading frame 67	NM_001277378.1, XM_011528184.1		NP_001264307.1
GeneID:125988	C19orf70	19	5678419	5680900	2481	-	2	1_H929_CREB1_hg38::1::2993, 1_H929_CREB1_hg38::1::2994	420, -6396	in gene, upstream	1	57	2	1_H929_CREB1_hg38::1	58	Gene C19orf70	P117, QIL1, C19orf70, MIC13	chromosome 19 open reading frame 70	NM_205767.1, XM_011527674.1, XM_011527675.1		NP_991330.1
GeneID:342918	C19orf81	19	50632767	50659310	26543	+	1	1_H929_CREB1_hg38::1::3377	25361	in gene	1	27	1	1_H929_CREB1_hg38::1	27	Gene C19orf81	C19orf81	chromosome 19 open reading frame 81	NM_001195076.1, XM_011526909.1, XM_011526910.1, XM_006723188.2, XM_011526911.1		NP_001182005.1
GeneID:147646	C19orf84	19	51388289	51390574	2285	-	1	1_H929_CREB1_hg38::1::3388	-3858	upstream	1	41	1	1_H929_CREB1_hg38::1	41	Gene C19orf84	C19orf84	chromosome 19 open reading frame 84	NM_001193623.1, NR_126530.1		NP_001180552.1
GeneID:10438	C1D	2	68042200	68063027	20827	-	1	1_H929_CREB1_hg38::1::3593	51	in gene	1	271	1	1_H929_CREB1_hg38::1	271	Gene C1D	SUNCOR, LRP1, MGC14659, SUN-CoR, MGC12261, C1D, Rrp47	C1D nuclear receptor corepressor	NM_006333.3, NM_173177.2, NM_001190263.1, NM_001190265.1		NP_006324.1, NP_775269.1, NP_001177192.1, NP_001177194.1
GeneID:56913	C1GALT1	7	7182547	7248651	66104	+	1	1_H929_CREB1_hg38::1::5535	-19	upstream	1	37	1	1_H929_CREB1_hg38::1	37	Gene C1GALT1	C1GALT1, C1GALT, T-synthase	core 1 synthase, glycoprotein-N-acetylgalactosamine 3-beta-galactosyltransferase 1	NM_020156.4, XM_005249812.1, XM_011515453.1, XM_011515454.1, XM_011515455.1, XM_011515456.1		NP_064541.1, XP_005249869.1
GeneID:54955	C1orf109	1	37681570	37692336	10766	-	2	1_H929_CREB1_hg38::1::218, 1_H929_CREB1_hg38::1::219	1728, -48	in gene, upstream	1	108.5	2	1_H929_CREB1_hg38::1	158	Gene C1orf109	FLJ20508, C1orf109	chromosome 1 open reading frame 109	XM_005270979.1, XM_005270980.1, XM_005270982.1, NM_001303030.1, NM_017850.2, NM_001303031.1, XM_011541637.1, XM_011541638.1, XM_005270975.3, XM_011541639.1, XM_005270981.3, XM_011541640.1, XM_011541641.1, XM_011541642.1, XM_011541643.1, XM_011541644.1, XM		XP_005271036.1, XP_005271037.1, XP_005271039.1, NP_001289959.1, NP_060320.1, NP_001289960.1
GeneID:55732	C1orf112	1	169795005	169853088	58083	+	1	1_H929_CREB1_hg38::1::514	-189	upstream	1	23	1	1_H929_CREB1_hg38::1	23	Gene C1orf112	MGC130019, FLJ13470, C1orf112, FLJ10706, RP1-97P20.1, MGC130018	chromosome 1 open reading frame 112	NM_018186.2, XM_005245319.1, XM_005245317.3, XM_011509731.1, XM_011509732.1, XM_011509733.1, XM_011509734.1, XR_921872.1, XM_011509735.1, XM_011509736.1		NP_060656.2, XP_005245376.1
GeneID:79098	C1orf116	1	207018521	207032761	14240	-	1	1_H929_CREB1_hg38::1::589	-1639	upstream	1	70	1	1_H929_CREB1_hg38::1	70	Gene C1orf116	MGC2742, FLJ36507, SARG, DKFZp666H2010, C1orf116, MGC4309	chromosome 1 open reading frame 116	NM_023938.5, NM_001083924.1, XM_005273259.1, XM_006711530.1, XM_011509973.1		NP_076427.2, NP_001077393.1, XP_005273316.1, XP_006711593.1
GeneID:127687	C1orf122	1	37807801	37809454	1653	+	1	1_H929_CREB1_hg38::1::220	391	in gene	1	36	1	1_H929_CREB1_hg38::1	36	Gene C1orf122	ALAESM, FLJ45459, FLJ23476, C1orf122	chromosome 1 open reading frame 122	NM_198446.2, NM_001142726.1		NP_940848.2, NP_001136198.1
GeneID:54987	C1orf123	1	53214099	53220639	6540	-	1	1_H929_CREB1_hg38::1::289	207	in gene	1	27	1	1_H929_CREB1_hg38::1	27	Gene C1orf123	C1orf123, FLJ20580	chromosome 1 open reading frame 123	NM_001304759.1, NM_017887.2, NM_001304760.1, NR_130897.1		NP_001291688.1, NP_060357.1, NP_001291689.1
GeneID:100128537	C1orf132	1	207761719	207869072	107353	-	1	1_H929_CREB1_hg38::1::592	42960	in gene	1	25	1	1_H929_CREB1_hg38::1	25	Gene C1orf132	C1orf132, FLJ41182, FLJ35650	chromosome 1 open reading frame 132	XR_920672.1, XR_920673.1, XR_920674.1, XR_920675.1, XR_920676.1, XR_920677.1, XR_920678.1, XR_920679.1, XR_920680.1, XR_920681.1, XR_920682.1, XR_920683.1, XR_922486.1, XR_922487.1, XR_922488.1, XR_922489.1, XR_922490.1, XR_922491.1, XR_922492.1, XR_92249
GeneID:574407	C1orf145	1	228203506	228213664	10158	-	1	1_H929_CREB1_hg38::1::646	64	in gene	1	50	1	1_H929_CREB1_hg38::1	50	Gene C1orf145	C1orf145, FLJ31994	chromosome 1 open reading frame 145	NR_073155.1, NR_073154.1
GeneID:54991	C1orf159	1	1081818	1116356	34538	-	1	1_H929_CREB1_hg38::1::7	100	in gene	1	41	1	1_H929_CREB1_hg38::1	41	Gene C1orf159	FLJ36119, FLJ20584, C1orf159, FLJ21143	chromosome 1 open reading frame 159	NM_017891.4, XM_005244765.1, XM_006710717.1, XM_006710718.1, XM_011541651.1, XM_011541652.1, XM_011541653.1, XM_011541654.1, XM_011541655.1, XM_011541656.1, XM_011541657.1, XM_011541658.1, XM_011541659.1, XM_011541660.1, XR_946679.1, XM_011541661.1, XM_01		NP_060361.4, XP_005244822.1, XP_006710780.1, XP_006710781.1
GeneID:339448	C1orf174	1	3889133	3900293	11160	-	2	1_H929_CREB1_hg38::1::40, 1_H929_CREB1_hg38::1::41	101, -7035	in gene, upstream	1	28.5	2	1_H929_CREB1_hg38::1	33	Gene C1orf174	C1orf174, RP13-531C17.2	chromosome 1 open reading frame 174	NM_207356.2, XM_005244743.3, XM_011541323.1, XM_011541324.1		NP_997239.2
GeneID:440712	C1orf186	1	206052723	206102701	49978	+	1	1_H929_CREB1_hg38::1::586	52573	downstream	1	64	1	1_H929_CREB1_hg38::1	64	Gene C1orf186	FLJ16052, C1orf186, RHEX	chromosome 1 open reading frame 186	NM_001007544.3, XM_005272738.2		NP_001007545.1
GeneID:127003	C1orf194	1	109105951	109113870	7919	-	1	1_H929_CREB1_hg38::1::351	-3890	upstream	1	70	1	1_H929_CREB1_hg38::1	70	Gene C1orf194	C1orf194	chromosome 1 open reading frame 194	NM_001122961.1, XM_011540647.1, XM_006710342.2, XM_006710343.2, XM_011540648.1, XM_005270448.2		NP_001116433.1
GeneID:339541	C1orf228	1	44674694	44725591	50897	+	2	1_H929_CREB1_hg38::1::256, 1_H929_CREB1_hg38::1::257	-230, 56602	upstream, downstream	1	36	2	1_H929_CREB1_hg38::1	42	Gene C1orf228	p40, NCRNA00082, MGC33556, C1orf228	chromosome 1 open reading frame 228	NM_001145636.1, XM_006710603.2, XM_011541340.1, XM_011541341.1, XM_011541342.1, XM_011541343.1, XM_006710604.2, XM_011541344.1, XM_011541345.1, XM_011541346.1, XR_946624.1, XR_946625.1, XR_946626.1, XM_011541347.1, XM_011541348.1, XR_946627.1, XM_01154134		NP_001139108.1
GeneID:388759	C1orf229	1	247110160	247112417	2257	-	2	1_H929_CREB1_hg38::1::693, 1_H929_CREB1_hg38::1::694	7921, -6591	downstream, upstream	1	35	2	1_H929_CREB1_hg38::1	49	Gene C1orf229	FLJ45717, C1orf229	chromosome 1 open reading frame 229	NM_207401.2		NP_997284.1
GeneID:729059	C1orf234	1	23010834	23015850	5016	-	1	1_H929_CREB1_hg38::1::119	-3526	upstream	1	23	1	1_H929_CREB1_hg38::1	23	Gene C1orf234	C1orf234	chromosome 1 open reading frame 234	NM_001242521.1		NP_001229450.1
GeneID:54953	C1orf27	1	186375758	186421375	45617	+	1	1_H929_CREB1_hg38::1::552	-14	upstream	1	246	1	1_H929_CREB1_hg38::1	246	Gene C1orf27	ODR4, odr-4, FLJ20505, TTG1, C1orf27	chromosome 1 open reading frame 27	NM_017847.5, NM_001164245.1, NM_001164246.1, XM_011509660.1, XM_011509661.1, XM_011509662.1		NP_060317.3, NP_001157717.1, NP_001157718.1
GeneID:79169	C1orf35	1	228100727	228105411	4684	-	2	1_H929_CREB1_hg38::1::642, 1_H929_CREB1_hg38::1::643	2099, -3869	in gene, upstream	1	277.5	2	1_H929_CREB1_hg38::1	310	Gene C1orf35	MGC4174, MMTAG2, hMMTAG2, C1orf35	chromosome 1 open reading frame 35	NM_024319.2, XM_011544274.1		NP_077295.1
GeneID:25912	C1orf43	1	154206701	154220797	14096	-	1	1_H929_CREB1_hg38::1::439	29	in gene	1	32	1	1_H929_CREB1_hg38::1	32	Gene C1orf43	S863-3, MGC111001, C1orf43, NS5ATP4, HSPC012, NICE-3, DKFZp586G1722	chromosome 1 open reading frame 43	NM_138740.3, NM_001297717.1, NM_015449.3, NM_001098616.2, NM_001297723.1, NM_001297721.1, NM_001297718.1, NM_001297720.1, XM_011509399.1		NP_620077.1, NP_001284646.1, NP_056264.1, NP_001092086.1, NP_001284652.1, NP_001284647.1, NP_001284650.1, NP_001284649.1
GeneID:79630	C1orf54	1	150269004	150280924	11920	+	1	1_H929_CREB1_hg38::1::405	260	in gene	1	37	1	1_H929_CREB1_hg38::1	37	Gene C1orf54	C1orf54, FLJ23221	chromosome 1 open reading frame 54	NM_024579.3, NM_001301040.1, NM_001301042.1, NM_001301039.1, NM_001301041.1, XM_011509983.1, XM_011509984.1		NP_078855.2, NP_001287969.1, NP_001287971.1, NP_001287968.1, NP_001287970.1
GeneID:10485	C1orf61	1	156404256	156434325	30069	-	1	1_H929_CREB1_hg38::1::466	12501	in gene	1	33	1	1_H929_CREB1_hg38::1	33	Gene C1orf61	FLJ38303, C1orf61, CROC4	chromosome 1 open reading frame 61	NM_006365.1, XM_005244832.1, XM_006711119.1, XM_011509067.1, XM_011509068.1, XM_011509069.1, XM_011509070.1, XM_011509071.1, XM_011509072.1, XM_011509073.1, XM_011509074.1		NP_006356.1, XP_005244889.1, XP_006711182.1
GeneID:148304	C1orf74	1	209782317	209784545	2228	-	1	1_H929_CREB1_hg38::1::594	-95	upstream	1	129	1	1_H929_CREB1_hg38::1	129	Gene C1orf74	FLJ25078, C1orf74, URLC4	chromosome 1 open reading frame 74	NM_152485.2		NP_689698.1
GeneID:199990	C1orf86	1	2184460	2212720	28260	-	3	1_H929_CREB1_hg38::1::30, 1_H929_CREB1_hg38::1::31, 1_H929_CREB1_hg38::1::32	36528, 32224, 23008	downstream, downstream, in gene	1	56	3	1_H929_CREB1_hg38::1	108	Gene C1orf86	FAAP20, FLJ36608, FP7162, C1orf86, FLJ43456, FLJ30256, FLJ46660, FLJ31031, MGC120153	Fanconi anemia core complex associated protein 20	NM_182533.2, NM_001146310.1, NM_001256945.1, NM_001256946.1, NM_001256947.1, NR_046427.1, NM_001282670.1, NM_001282671.1, NM_001282672.1, NM_001282673.1, XM_011540914.1, XM_011540915.1, XM_011540916.1, XM_011540917.1, XM_011540918.1, XM_011540919.1, XM_01		NP_872339.2, NP_001139782.1, NP_001243874.1, NP_001243875.1, NP_001243876.1, NP_001269599.1, NP_001269600.1, NP_001269601.1, NP_001269602.1
GeneID:338761	C1QL4	12	49332416	49337188	4772	-	1	1_H929_CREB1_hg38::1::1397	14052	downstream	1	25	1	1_H929_CREB1_hg38::1	25	Gene C1QL4	C1QL4, C1QTNF11, MGC131708, CTRP11	complement component 1, q subcomponent-like 4	NM_001008223.1, XM_011538270.1		NP_001008224.1
GeneID:114902	C1QTNF5	11	119338934	119346673	7739	-	2	1_H929_CREB1_hg38::1::1277, 1_H929_CREB1_hg38::1::1278	12273, -10127	downstream, upstream	1	56	2	1_H929_CREB1_hg38::1	92	Gene C1QTNF5	FLJ30570, C1QTNF5, CTRP5, LORD, DKFZp586B0621	C1q and tumor necrosis factor related protein 5	NM_001278431.1, NM_015645.4		NP_001265360.1, NP_056460.1
GeneID:283314	C1RL-AS1	12	7108308	7121851	13543	+	1	1_H929_CREB1_hg38::1::1329	22060	downstream	1	42	1	1_H929_CREB1_hg38::1	42	Gene C1RL-AS1	C1RL-AS1, LOC283314, MATL2963	C1RL antisense RNA 1	NR_026947.1
GeneID:55969	C20orf24	20	36605734	36612557	6823	+	1	1_H929_CREB1_hg38::1::3956	-118	upstream	1	91	1	1_H929_CREB1_hg38::1	91	Gene C20orf24	RIP5, PNAS-11, C20orf24	chromosome 20 open reading frame 24	NM_018840.4, NM_001199534.1, NM_199483.2, NR_026562.3		NP_061328.1, NP_001186463.1, NP_955777.1
GeneID:755	C21orf2	21	44328944	44339402	10458	-	1	1_H929_CREB1_hg38::1::4117	-22	upstream	1	238	1	1_H929_CREB1_hg38::1	238	Gene C21orf2	C21orf2, YF5, A2, YF5/A2, LRRC76	chromosome 21 open reading frame 2	NM_004928.2, NM_001271442.1, NM_001271440.1, NM_001271441.1, XR_937571.1, XM_006724051.2, XM_006724052.2, XM_006724053.2		NP_004919.1, NP_001258371.1, NP_001258369.1, NP_001258370.1
GeneID:54058	C21orf58	21	46300430	46323899	23469	-	2	1_H929_CREB1_hg38::1::4136, 1_H929_CREB1_hg38::1::4137	-389, -901	upstream, upstream	1	39	2	1_H929_CREB1_hg38::1	46	Gene C21orf58	C21orf58	chromosome 21 open reading frame 58	NM_058180.4, NM_001286462.1, NM_001286463.1, NM_001286476.1, NM_001286477.1, XM_011529619.1, XM_005261148.3, XM_011529620.1, XM_011529621.1, XM_011529622.1, XM_005261149.2, XM_011529623.1, XM_006724018.2, XM_011529624.1, XM_011529625.1, XM_011529626.1, XM		NP_478060.2, NP_001273391.1, NP_001273392.1, NP_001273405.1, NP_001273406.1
GeneID:56683	C21orf59	21	32601674	32612608	10934	-	1	1_H929_CREB1_hg38::1::4074	-160	upstream	1	40	1	1_H929_CREB1_hg38::1	40	Gene C21orf59	C21orf59, FLJ20467, C21orf48, FLJ37137, CILD26, FLJ40247, FBB18	chromosome 21 open reading frame 59	NM_021254.2, NR_036552.1		NP_067077.1
GeneID:54067	C21orf62-AS1	21	32772100	32797707	25607	+	1	1_H929_CREB1_hg38::1::4077	-68	upstream	1	33	1	1_H929_CREB1_hg38::1	33	Gene C21orf62-AS1	C21orf49, C21orf62-AS1	C21orf62 antisense RNA 1	NR_024622.1, NR_024623.1
GeneID:54149	C21orf91	21	17788967	17819386	30419	-	1	1_H929_CREB1_hg38::1::4062	-422	upstream	1	32	1	1_H929_CREB1_hg38::1	32	Gene C21orf91	DKFZp781D1223, EURL, C21orf38, YG81, C21orf14, CSSG1, C21orf91	chromosome 21 open reading frame 91	NM_001100421.1, NM_017447.3, NM_001100420.1		NP_001093891.1, NP_059143.3, NP_001093890.1
GeneID:150248	C22orf15	22	23760033	23765863	5830	+	1	1_H929_CREB1_hg38::1::4200	8271	downstream	1	17	1	1_H929_CREB1_hg38::1	17	Gene C22orf15	C22orf15, N27C7-3, FLJ36561	chromosome 22 open reading frame 15	NM_182520.2, XM_011529907.1, XM_011529908.1, XM_011529909.1, XM_006724143.2, XM_011529910.1, XM_011529911.1, XM_011529912.1, XM_005261354.2, XM_005261358.2		NP_872326.2
GeneID:84645	C22orf23	22	37943050	37953669	10619	-	2	1_H929_CREB1_hg38::1::4240, 1_H929_CREB1_hg38::1::4241	2181, 165	in gene, in gene	1	31	2	1_H929_CREB1_hg38::1	31	Gene C22orf23	EVG1, dJ1039K5.6, FLJ32787, C22orf23	chromosome 22 open reading frame 23	NM_032561.4, NM_001207062.1, XM_005261781.1, XM_005261782.3, XM_005261783.2, XM_005261784.2, XM_005261785.2		NP_115950.3, NP_001193991.1, XP_005261838.1
GeneID:79680	C22orf29	22	19846138	19854848	8710	-	3	1_H929_CREB1_hg38::1::4161, 1_H929_CREB1_hg38::1::4162, 1_H929_CREB1_hg38::1::4163	48, -576, -1056	in gene, upstream, upstream	1	47	3	1_H929_CREB1_hg38::1	51	Gene C22orf29	C22orf29, FLJ21125, BOP	chromosome 22 open reading frame 29	NM_024627.5		NP_078903.3
GeneID:348645	C22orf34	22	49414524	49657542	243018	-	1	1_H929_CREB1_hg38::1::4286	70918	in gene	1	47	1	1_H929_CREB1_hg38::1	47	Gene C22orf34	C22orf34	chromosome 22 open reading frame 34	NM_001289922.2, NR_110523.1, NR_110522.1, XM_011530167.1, XM_011530168.1		NP_001276851.1
GeneID:128977	C22orf39	22	19440886	19448232	7346	-	2	1_H929_CREB1_hg38::1::4155, 1_H929_CREB1_hg38::1::4156	15768, 392	downstream, in gene	1	161	2	1_H929_CREB1_hg38::1	180	Gene C22orf39	MGC74441, DKFZp686I08210, C22orf39	chromosome 22 open reading frame 39	NM_173793.4, NM_001166242.1		NP_776154.3, NP_001159714.1
GeneID:79640	C22orf46	22	41689936	41698136	8200	+	2	1_H929_CREB1_hg38::1::4266, 1_H929_CREB1_hg38::1::4267	-7440, -1040	upstream, upstream	1	67	2	1_H929_CREB1_hg38::1	113	Gene C22orf46	FLJ23584, C22orf46	chromosome 22 open reading frame 46	NM_001142964.1, XM_011530373.1		NP_001136436.1
GeneID:9854	C2CD2L	11	119107341	119118347	11006	+	1	1_H929_CREB1_hg38::1::1274	-5325	upstream	1	48	1	1_H929_CREB1_hg38::1	48	Gene C2CD2L	DLNB23, KIAA0285, TMEM24, C2CD2L	C2CD2 like	NM_014807.4, NM_001290474.1, XM_006718948.2, XM_011543076.1, XM_005271741.2, XM_005271742.2		NP_055622.3, NP_001277403.1
GeneID:26005	C2CD3	11	74012714	74171210	158496	-	1	1_H929_CREB1_hg38::1::1187	138	in gene	1	34	1	1_H929_CREB1_hg38::1	34	Gene C2CD3	DKFZp586P0123, OFD14, FLJ34770, C2CD3	C2 calcium-dependent domain containing 3	NM_001286577.1, NM_015531.5, XM_011544903.1, XM_011544904.1, XM_005273893.3, XR_949869.1, XR_949870.1, XR_949871.1, XR_949872.1, XM_005273896.3, XM_011544905.1, XM_011544906.1, XM_011544907.1, XR_949874.1, XM_011544908.1, XM_011544909.1		NP_001273506.1, NP_056346.3
GeneID:9847	C2CD5	12	22448546	22544546	96000	-	1	1_H929_CREB1_hg38::1::1354	-110	upstream	1	16	1	1_H929_CREB1_hg38::1	16	Gene C2CD5	DKFZp779N2044, C2CD5, KIAA0528, CDP138	C2 calcium-dependent domain containing 5	NM_001286176.1, NM_001286177.1, NM_001286174.1, NM_001286175.1, NM_001286173.1, NM_014802.2, XM_006719164.2, XM_006719165.2, XM_011520885.1, XM_006719166.2, XM_006719167.2, XM_006719168.2, XM_011520886.1, XM_006719169.2, XM_006719170.2, XM_005253538.2, XM		NP_001273105.1, NP_001273106.1, NP_001273103.1, NP_001273104.1, NP_001273102.1, NP_055617.1
GeneID:150590	C2orf15	2	99141722	99151487	9765	+	1	1_H929_CREB1_hg38::1::3658	13222	downstream	1	35	1	1_H929_CREB1_hg38::1	35	Gene C2orf15	MGC29762, C2orf15, FLJ44438	chromosome 2 open reading frame 15	NM_144706.2		NP_653307.1
GeneID:84226	C2orf16	2	27576522	27582722	6200	+	1	1_H929_CREB1_hg38::1::3518	6550	downstream	1	37	1	1_H929_CREB1_hg38::1	37	Gene C2orf16	DKFZp781D2023, C2orf16, DKFZp434G118	chromosome 2 open reading frame 16	NM_032266.3		NP_115642.3
GeneID:54980	C2orf42	2	70149885	70191019	41134	-	2	1_H929_CREB1_hg38::1::3604, 1_H929_CREB1_hg38::1::3605	48235, 59	downstream, in gene	1	84.5	2	1_H929_CREB1_hg38::1	130	Gene C2orf42	C2orf42, FLJ20558	chromosome 2 open reading frame 42	NM_017880.1, XM_005264389.1, XM_005264390.1, XM_005264391.1, XM_011532937.1, XR_939689.1, XR_939690.1		NP_060350.1, XP_005264446.1, XP_005264447.1, XP_005264448.1
GeneID:80304	C2orf44	2	24029336	24047426	18090	-	1	1_H929_CREB1_hg38::1::3500	13	in gene	1	27	1	1_H929_CREB1_hg38::1	27	Gene C2orf44	C2orf44, FLJ21945, PP384, WDCP	chromosome 2 open reading frame 44	NM_025203.2, NM_001142319.1		NP_079479.1, NP_001135791.1
GeneID:79568	C2orf47	2	199955317	199964125	8808	+	1	1_H929_CREB1_hg38::1::3799	331	in gene	1	28	1	1_H929_CREB1_hg38::1	28	Gene C2orf47	C2orf47, FLJ22555, DKFZp666A212	chromosome 2 open reading frame 47	NM_024520.2, XM_005246852.2, XR_427111.2		NP_078796.2, XP_005246909.1
GeneID:79074	C2orf49	2	105337359	105359940	22581	+	1	1_H929_CREB1_hg38::1::3664	49	in gene	1	297	1	1_H929_CREB1_hg38::1	297	Gene C2orf49	C2orf49, MGC5509, FLJ45759, asw	chromosome 2 open reading frame 49	NM_001286537.1, NM_024093.2, XM_005264019.3		NP_001273466.1, NP_076998.1
GeneID:388969	C2orf68	2	85605253	85612056	6803	-	2	1_H929_CREB1_hg38::1::3633, 1_H929_CREB1_hg38::1::3634	16440, 9208	downstream, downstream	1	43	2	1_H929_CREB1_hg38::1	52	Gene C2orf68	C2orf68, FLJ35653, FLJ14112, MGC131675, HCRCN81	chromosome 2 open reading frame 68	NM_001013649.3, XM_005264304.2, XM_005264305.2, XM_005264306.2		NP_001013671.2
GeneID:205327	C2orf69	2	199911256	199928273	17017	+	1	1_H929_CREB1_hg38::1::3798	56	in gene	1	41	1	1_H929_CREB1_hg38::1	41	Gene C2orf69	C2orf69, FLJ38973	chromosome 2 open reading frame 69	NM_153689.5		NP_710156.3
GeneID:718	C3	19	6677835	6720682	42847	-	1	1_H929_CREB1_hg38::1::3010	3018	in gene	1	32	1	1_H929_CREB1_hg38::1	32	Gene C3	C3, CPAMD1, ASP, AHUS5, C3b, C3a, HEL-S-62p, ARMD9	complement component 3	NM_000064.3		NP_000055.2
GeneID:51161	C3orf18	3	50558025	50574002	15977	-	1	1_H929_CREB1_hg38::1::4421	4658	in gene	1	39	1	1_H929_CREB1_hg38::1	39	Gene C3orf18	G20, C3orf18	chromosome 3 open reading frame 18	NM_001171740.2, NM_001171741.2, NM_001171743.2, NM_016210.4, XM_011533781.1, XM_011533782.1, XM_011533783.1, XM_011533784.1, XM_011533785.1, XM_011533786.1, XM_011533787.1, XM_011533788.1, XM_011533789.1, XM_011533790.1		NP_001165211.1, NP_001165212.1, NP_001165214.2, NP_057294.2
GeneID:285237	C3orf38	3	88149743	88157965	8222	+	1	1_H929_CREB1_hg38::1::4464	49	in gene	1	24	1	1_H929_CREB1_hg38::1	24	Gene C3orf38	FLJ54270, MGC26717, C3orf38	chromosome 3 open reading frame 38	NM_173824.3, XM_005264745.3		NP_776185.2
GeneID:205428	C3orf58	3	143971798	143992368	20570	+	1	1_H929_CREB1_hg38::1::4553	10	in gene	1	20	1	1_H929_CREB1_hg38::1	20	Gene C3orf58	MGC33365, DIA1, HASF, C3orf58, GoPro49	chromosome 3 open reading frame 58	NM_173552.3, NM_001134470.1, XM_011512543.1		NP_775823.1, NP_001127942.1
GeneID:401097	C3orf80	3	160223784	160290143	66359	+	1	1_H929_CREB1_hg38::1::4574	17080	in gene	1	19	1	1_H929_CREB1_hg38::1	19	Gene C3orf80	C3orf80	chromosome 3 open reading frame 80	NM_001168214.1, XR_924136.1, XR_924137.1, XR_924138.1		NP_001161686.1
GeneID:720	C4A	6	31982057	32002680	20623	+	1	1_H929_CREB1_hg38::1::5240	-9897	upstream	1	340	1	1_H929_CREB1_hg38::1	340	Gene C4A	C4S, C4A4, C4A, CPAMD2, C4A6, RG, C4A2, MGC164979, C4, C4A3, CO4, C4AD	complement component 4A (Rodgers blood group)	NM_007293.2, NM_001252204.1		NP_009224.2, NP_001239133.1
GeneID:132321	C4orf33	4	129093674	129112688	19014	+	1	1_H929_CREB1_hg38::1::4783	-106	upstream	1	68	1	1_H929_CREB1_hg38::1	68	Gene C4orf33	C4orf33, FLJ33703	chromosome 4 open reading frame 33	NM_001099783.1, NM_173487.2, XM_005262734.3, XM_005262735.3, XM_011531594.1, XR_938690.1		NP_001093253.1, NP_775758.2
GeneID:152940	C4orf45	4	158893532	159082867	189335	-	1	1_H929_CREB1_hg38::1::4803	66707	in gene	1	23	1	1_H929_CREB1_hg38::1	23	Gene C4orf45	C4orf45, FLJ25371	chromosome 4 open reading frame 45	NM_152543.2, XM_011531671.1, XM_011531672.1, XM_011531673.1		NP_689756.2
GeneID:441054	C4orf47	4	185405235	185449828	44593	+	2	1_H929_CREB1_hg38::1::4825, 1_H929_CREB1_hg38::1::4826	-9267, 20813	upstream, in gene	1	148.5	2	1_H929_CREB1_hg38::1	217	Gene C4orf47	C4orf47	chromosome 4 open reading frame 47	NM_001114357.1, XM_011531985.1, XM_005263019.3, XM_011531986.1, XM_011531987.1, XM_006714224.2, XM_011531988.1, XM_011531989.1, XM_011531990.1, XM_011531991.1, XM_011531992.1		NP_001107829.1
GeneID:727	C5	9	120952335	121074925	122590	-	1	1_H929_CREB1_hg38::1::6212	237	in gene	1	32	1	1_H929_CREB1_hg38::1	32	Gene C5	MGC142298, C5D, FLJ17822, CPAMD4, C5b, C5a, FLJ17816, C5, ECLZB	complement component 5	NM_001735.2, XM_011518980.1, XM_011518981.1, XM_011518982.1		NP_001726.2
GeneID:728	C5AR1	19	47307745	47322070	14325	+	1	1_H929_CREB1_hg38::1::3314	7711	in gene	1	26	1	1_H929_CREB1_hg38::1	26	Gene C5AR1	CD88, C5AR1, C5A, C5R1, C5AR	complement component 5a receptor 1	NM_001736.3, XM_005259190.3, XM_011527247.1		NP_001727.1
GeneID:27202	C5AR2	19	47331841	47342080	10239	+	1	1_H929_CREB1_hg38::1::3315	4127	in gene	1	23	1	1_H929_CREB1_hg38::1	23	Gene C5AR2	C5AR2, GPR77, C5L2, GPF77	complement component 5a receptor 2	NM_001271750.1, NM_001271749.1, NM_018485.2, XM_011526736.1, XM_011526737.1		NP_001258679.1, NP_001258678.1, NP_060955.1
GeneID:56951	C5orf15	5	133955507	133968715	13208	-	1	1_H929_CREB1_hg38::1::4969	43	in gene	1	45	1	1_H929_CREB1_hg38::1	45	Gene C5orf15	HTGN29, C5orf15, KCT2	chromosome 5 open reading frame 15	NM_020199.2		NP_064584.1
GeneID:375444	C5orf34	5	43486701	43515171	28470	-	1	1_H929_CREB1_hg38::1::4865	-157	upstream	1	18	1	1_H929_CREB1_hg38::1	18	Gene C5orf34	C5orf34, MGC46448, FLJ32363	chromosome 5 open reading frame 34	NM_198566.3, XM_011514038.1, XM_011514039.1		NP_940968.1
GeneID:285636	C5orf51	5	41904289	41921636	17347	+	2	1_H929_CREB1_hg38::1::4861, 1_H929_CREB1_hg38::1::4862	-225, 20975	upstream, downstream	1	43	2	1_H929_CREB1_hg38::1	53	Gene C5orf51	C5orf51	chromosome 5 open reading frame 51	NM_175921.4, XM_011514032.1, XM_005248289.3		NP_787117.3
GeneID:401207	C5orf63	5	127035666	127073539	37873	-	1	1_H929_CREB1_hg38::1::4951	42915	downstream	1	61	1	1_H929_CREB1_hg38::1	61	Gene C5orf63	YDR286C, C5orf63, FLJ44606	chromosome 5 open reading frame 63	NM_001164478.1, NM_001164479.1, XR_948252.1, XR_948253.1, XR_948254.1, XR_948255.1, XR_948256.1, XR_948257.1, XR_948258.1, XR_948259.1, XR_948260.1, XR_948261.1		NP_001157950.1, NP_001157951.1
GeneID:100996485	C5orf66	5	135033280	135344680	311400	+	1	1_H929_CREB1_hg38::1::4980	100928	in gene	1	35	1	1_H929_CREB1_hg38::1	35	Gene C5orf66	C5orf66	chromosome 5 open reading frame 66	NM_001277348.1		NP_001264277.1
GeneID:221491	C6orf1	6	34246380	34249108	2728	-	2	1_H929_CREB1_hg38::1::5275, 1_H929_CREB1_hg38::1::5276	12260, -92	downstream, upstream	1	27.5	2	1_H929_CREB1_hg38::1	29	Gene C6orf1	C6orf1, MGC57858, LBH	chromosome 6 open reading frame 1	NM_178508.4, NM_001008704.2, NM_001287398.1, NM_001287397.1, NM_001008703.2, NM_001287396.1		NP_848603.2, NP_001008704.1, NP_001274327.1, NP_001274326.1, NP_001008703.1, NP_001274325.1
GeneID:64771	C6orf106	6	34587280	34696850	109570	-	1	1_H929_CREB1_hg38::1::5277	-142	upstream	1	112	1	1_H929_CREB1_hg38::1	112	Gene C6orf106	FLJ32402, dJ391O22.4, FP852, RP3-391O22.4, FLJ22195, C6orf106, MGC4614	chromosome 6 open reading frame 106	XM_005249298.1, NM_024294.3, NM_022758.5, XR_926300.1		XP_005249355.1, NP_077270.1, NP_073595.2
GeneID:387263	C6orf120	6	169702161	169706306	4145	+	1	1_H929_CREB1_hg38::1::5475	-113	upstream	1	48	1	1_H929_CREB1_hg38::1	48	Gene C6orf120	C6orf120, bA160E12.4	chromosome 6 open reading frame 120	NM_001029863.1		NP_001025034.1
GeneID:154313	C6orf165	6	87407972	87464473	56501	+	1	1_H929_CREB1_hg38::1::5358	28700	in gene	1	37	1	1_H929_CREB1_hg38::1	37	Gene C6orf165	CFAP206, dJ382I10.1, FLJ46091, FLJ25974, C6orf165	cilia and flagella associated protein 206	NM_001031743.2		NP_001026913.1
GeneID:51250	C6orf203	6	107028172	107051586	23414	+	1	1_H929_CREB1_hg38::1::5372	116	in gene	1	34	1	1_H929_CREB1_hg38::1	34	Gene C6orf203	FLJ34245, C6orf203, RP11-59I9.1, PRED31	chromosome 6 open reading frame 203	NM_016487.4, NM_001142468.2, NM_001142470.2, XM_011535876.1, XM_011535877.1		NP_057571.1, NP_001135940.1, NP_001135942.1
GeneID:57827	C6orf47	6	31658298	31660772	2474	-	3	1_H929_CREB1_hg38::1::5227, 1_H929_CREB1_hg38::1::5228, 1_H929_CREB1_hg38::1::5229	8164, -4316, -5132	downstream, upstream, upstream	1	78.333	3	1_H929_CREB1_hg38::1	131	Gene C6orf47	G4, D6S53E, C6orf47, NG34	chromosome 6 open reading frame 47	NM_021184.3		NP_067007.3
GeneID:50854	C6orf48	6	31834915	31839766	4851	+	1	1_H929_CREB1_hg38::1::5237	-7235	upstream	1	34	1	1_H929_CREB1_hg38::1	34	Gene C6orf48	C6orf48, D6S57, G8	chromosome 6 open reading frame 48	NM_001287483.1, NM_001287482.1, NM_001287486.1, NM_001287484.1, NM_001040437.2, NM_001287488.1, NM_001287485.1, NM_001287487.1, NM_001040438.2		NP_001274412.1, NP_001274411.1, NP_001274415.1, NP_001274413.1, NP_001035527.1, NP_001035528.1, NP_001274417.1, NP_001274414.1, NP_001274416.1
GeneID:347744	C6orf52	6	10671418	10694797	23379	-	1	1_H929_CREB1_hg38::1::5103	-19	upstream	1	254	1	1_H929_CREB1_hg38::1	254	Gene C6orf52	C6orf52	chromosome 6 open reading frame 52	NM_001145020.1, NR_026736.1, NR_026737.1, XM_011514572.1, XM_011514573.1, XM_006715088.2, XM_011514574.1, XM_011514575.1, XM_006715089.2		NP_001138492.1
GeneID:81688	C6orf62	6	24704861	24720836	15975	-	1	1_H929_CREB1_hg38::1::5123	-316	upstream	1	64	1	1_H929_CREB1_hg38::1	64	Gene C6orf62	dJ30M3.2, XTP12, FLJ12619, DKFZp564G182, C6orf62, Nbla00237	chromosome 6 open reading frame 62	NM_030939.4, XM_011514928.1, XM_005249433.2		NP_112201.1
GeneID:221477	C6orf89	6	36871846	36928964	57118	+	1	1_H929_CREB1_hg38::1::5290	13978	in gene	1	33	1	1_H929_CREB1_hg38::1	33	Gene C6orf89	MGC126060, MGC126062, MGC126061, FLJ25357, BRAP, C6orf89	chromosome 6 open reading frame 89	NM_152734.3, NM_001286637.1, NM_001286636.1, NM_001286635.1, XM_011514376.1, XM_011514377.1, XM_011514378.1, XM_011514379.1, XM_011514380.1		NP_689947.2, NP_001273566.1, NP_001273565.1, NP_001273564.1
GeneID:100130967	C6orf99	6	158869855	158918005	48150	+	1	1_H929_CREB1_hg38::1::5450	193	in gene	1	52	1	1_H929_CREB1_hg38::1	52	Gene C6orf99	C6orf99, yR211F11.1	chromosome 6 open reading frame 99	NM_001195032.1, NM_001302839.1, NM_001302840.1, NM_001302841.1, XM_005266788.3, XM_011535374.1		NP_001181961.1, NP_001289768.1, NP_001289769.1, NP_001289770.1
GeneID:129790	C7orf13	7	156638366	156640654	2288	-	2	1_H929_CREB1_hg38::1::5845, 1_H929_CREB1_hg38::1::5846	558, 238	in gene, in gene	1	27	2	1_H929_CREB1_hg38::1	32	Gene C7orf13	MY040, C7orf13	chromosome 7 open reading frame 13	NR_026865.1
GeneID:79020	C7orf25	7	42909273	42912090	2817	-	1	1_H929_CREB1_hg38::1::5594	26	in gene	1	48	1	1_H929_CREB1_hg38::1	48	Gene C7orf25	C7orf25, FLJ21167, MGC2821	chromosome 7 open reading frame 25	NM_024054.2, NM_001099858.1, XM_011515517.1, XM_005249844.3		NP_076959.2, NP_001093328.1
GeneID:79034	C7orf26	7	6589368	6608726	19358	+	1	1_H929_CREB1_hg38::1::5534	23624	downstream	1	37	1	1_H929_CREB1_hg38::1	37	Gene C7orf26	MGC2718, C7orf26	chromosome 7 open reading frame 26	NM_001303039.1, NM_024067.3, XM_005249845.3, XM_011515518.1, XR_926946.1, XR_242101.3		NP_001289968.1, NP_076972.2
GeneID:136895	C7orf31	7	25125200	25180748	55548	-	1	1_H929_CREB1_hg38::1::5563	55404	in gene	1	149	1	1_H929_CREB1_hg38::1	149	Gene C7orf31	C7orf31	chromosome 7 open reading frame 31	NM_138811.3, XM_005249619.2, XM_005249620.2, XM_011515125.1, XM_011515126.1		NP_620166.3
GeneID:55262	C7orf43	7	100154420	100158721	4301	-	1	1_H929_CREB1_hg38::1::5700	9889	downstream	1	44	1	1_H929_CREB1_hg38::1	44	Gene C7orf43	DKFZp761G0712, C7orf43, FLJ10925	chromosome 7 open reading frame 43	NM_001303470.1, NM_018275.4		NP_001290399.1, NP_060745.3
GeneID:78996	C7orf49	7	135165780	135170826	5046	-	1	1_H929_CREB1_hg38::1::5785	330	in gene	1	23	1	1_H929_CREB1_hg38::1	23	Gene C7orf49	FLJ22450, C7orf49, MGC5242, MRI, FLJ27285	chromosome 7 open reading frame 49	NM_001243749.1, NM_001243751.1, NM_001243752.1, NM_001243753.1, NM_001243754.1, NM_001243755.1, NM_024033.3		NP_001230678.1, NP_001230680.1, NP_001230681.1, NP_001230682.1, NP_001230683.1, NP_076938.2, NP_001230684.1
GeneID:84310	C7orf50	7	978498	1138275	159777	-	4	1_H929_CREB1_hg38::1::5488, 1_H929_CREB1_hg38::1::5489, 1_H929_CREB1_hg38::1::5490, 1_H929_CREB1_hg38::1::5491	162819, 22339, 20787, -93	downstream, in gene, in gene, upstream	1	81.75	4	1_H929_CREB1_hg38::1	188	Gene C7orf50	C7orf50, YCR016W, MGC11257	chromosome 7 open reading frame 50	NM_032350.5, NM_001134395.1, NM_001134396.1, XM_011515580.1, XM_005249886.2, XM_006715793.2, XM_011515581.1, XM_011515582.1, XM_011515583.1, XM_011515584.1, XM_005249889.3, XM_005249888.3		NP_115726.1, NP_001127867.1, NP_001127868.1
GeneID:154791	C7orf55	7	139340450	139346319	5869	+	2	1_H929_CREB1_hg38::1::5797, 1_H929_CREB1_hg38::1::5798	158, 1230	in gene, in gene	1	128	2	1_H929_CREB1_hg38::1	170	Gene C7orf55	C7orf55, FLJ35699, HSPC268, FMC1	chromosome 7 open reading frame 55	NR_073059.1, NR_073060.1, NM_197964.4, NR_073058.1		NP_932068.2
GeneID:100996928	C7orf55-LUC7L2	7	139341132	139423457	82325	+	3	1_H929_CREB1_hg38::1::5797, 1_H929_CREB1_hg38::1::5798, 1_H929_CREB1_hg38::1::5799	-524, 548, 18804	upstream, in gene, in gene	1	103.667	3	1_H929_CREB1_hg38::1	170	Gene C7orf55-LUC7L2	C7orf55-LUC7L2	C7orf55-LUC7L2 readthrough	NM_001244584.2		NP_001231513.1
GeneID:154743	C7orf60	7	112819147	112939877	120730	-	1	1_H929_CREB1_hg38::1::5743	-347	upstream	1	45	1	1_H929_CREB1_hg38::1	45	Gene C7orf60	C7orf60, FLJ31818	chromosome 7 open reading frame 60	NM_152556.2		NP_689769.2
GeneID:402573	C7orf61	7	100456615	100464271	7656	-	1	1_H929_CREB1_hg38::1::5706	13455	downstream	1	60	1	1_H929_CREB1_hg38::1	60	Gene C7orf61	C7orf61	chromosome 7 open reading frame 61	NM_001004323.1		NP_001004323.1
GeneID:647087	C7orf73	7	135662473	135676412	13939	+	1	1_H929_CREB1_hg38::1::5788	-9	upstream	1	82	1	1_H929_CREB1_hg38::1	82	Gene C7orf73	protein, C7orf73, PL-5283	chromosome 7 open reading frame 73	NM_001130929.1		NP_001124401.1
GeneID:733	C8G	9	136944875	136946974	2099	+	2	1_H929_CREB1_hg38::1::6305, 1_H929_CREB1_hg38::1::6306	-587, 101	upstream, in gene	1	25.5	2	1_H929_CREB1_hg38::1	27	Gene C8G	MGC142186, C8G, C8C	complement component 8, gamma polypeptide	NM_000606.2, XR_245338.3		NP_000597.2
GeneID:65265	C8orf33	8	145052438	145065864	13426	+	1	1_H929_CREB1_hg38::1::6065	74	in gene	1	59	1	1_H929_CREB1_hg38::1	59	Gene C8orf33	FLJ20989, C8orf33	chromosome 8 open reading frame 33	NM_023080.2, XM_011517229.1, XM_011517230.1		NP_075568.1
GeneID:56260	C8orf44	8	66667552	66681149	13597	+	1	1_H929_CREB1_hg38::1::5951	-192	upstream	1	37	1	1_H929_CREB1_hg38::1	37	Gene C8orf44	C8orf44, FLJ11267	chromosome 8 open reading frame 44	NM_019607.2		NP_062553.1
GeneID:100533105	C8orf44-SGK3	8	66667552	66862022	194470	+	1	1_H929_CREB1_hg38::1::5951	-192	upstream	1	37	1	1_H929_CREB1_hg38::1	37	Gene C8orf44-SGK3	DKFZp779G0825, C8orf44-SGK3	C8orf44-SGK3 readthrough	NM_001204173.1		NP_001191102.1
GeneID:541565	C8orf58	8	22599601	22604150	4549	+	1	1_H929_CREB1_hg38::1::5886	4975	downstream	1	66	1	1_H929_CREB1_hg38::1	66	Gene C8orf58	FLJ34715, C8orf58	chromosome 8 open reading frame 58	NM_001013842.2, NM_173686.2, NM_001198827.1		NP_001013864.1, NP_775957.2, NP_001185756.1
GeneID:414919	C8orf82	8	144526219	144529074	2855	-	3	1_H929_CREB1_hg38::1::6059, 1_H929_CREB1_hg38::1::6060, 1_H929_CREB1_hg38::1::6061	11090, 6642, 114	downstream, downstream, in gene	1	85.667	3	1_H929_CREB1_hg38::1	114	Gene C8orf82	C8orf82, MGC70857	chromosome 8 open reading frame 82	NM_001001795.1		NP_001001795.1
GeneID:100127983	C8orf88	8	90958478	90985257	26779	-	1	1_H929_CREB1_hg38::1::5971	-311	upstream	1	17	1	1_H929_CREB1_hg38::1	17	Gene C8orf88	C8orf88	chromosome 8 open reading frame 88	NM_001190972.1		NP_001177901.1
GeneID:100130301	C8orf89	8	73241364	73285712	44348	-	1	1_H929_CREB1_hg38::1::5956	-8144	upstream	1	26	1	1_H929_CREB1_hg38::1	26	Gene C8orf89	C8orf89	chromosome 8 open reading frame 89	NM_001243237.1, XM_011517434.1, XM_011517435.1		NP_001230166.1
GeneID:51490	C9orf114	9	128819651	128829847	10196	-	1	1_H929_CREB1_hg38::1::6255	11367	downstream	1	37	1	1_H929_CREB1_hg38::1	37	Gene C9orf114	RP11-545E17.7, C9orf114, CENP-32, MGC29492, HSPC109, DKFZp566D143	chromosome 9 open reading frame 114	NM_016390.3, XM_011518773.1, XM_011518774.1, XM_005252045.3, XM_011518775.1		NP_057474.2
GeneID:138162	C9orf116	9	135495180	135501832	6652	-	1	1_H929_CREB1_hg38::1::6296	1224	in gene	1	22	1	1_H929_CREB1_hg38::1	22	Gene C9orf116	RbEST47, FLJ13945, C9orf116, PIERCE1, MGC29761	chromosome 9 open reading frame 116	NM_144654.2, NM_001048265.1, XM_011518222.1		NP_653255.1, NP_001041730.1
GeneID:286207	C9orf117	9	127706988	127716002	9014	+	2	1_H929_CREB1_hg38::1::6234, 1_H929_CREB1_hg38::1::6235	-7628, 8660	upstream, in gene	1	70.5	2	1_H929_CREB1_hg38::1	116	Gene C9orf117	C9orf117, CFAP157	cilia and flagella associated protein 157	NM_001012502.2, XM_011518559.1, XM_006717064.2		NP_001012520.2
GeneID:100133204	C9orf147	9	112469663	112490453	20790	-	1	1_H929_CREB1_hg38::1::6192	3893	in gene	1	34	1	1_H929_CREB1_hg38::1	34	Gene C9orf147	bA32M23.3, C9orf147, FLJ27510	chromosome 9 open reading frame 147	XR_432488.2, XR_930467.1
GeneID:51531	C9orf156	9	97876324	97922570	46246	-	1	1_H929_CREB1_hg38::1::6170	298	in gene	1	142	1	1_H929_CREB1_hg38::1	142	Gene C9orf156	HSPC219, NAP1, C9orf156, TRMO	tRNA methyltransferase O	NM_016481.4, XM_005252047.3, XR_929808.1, XR_929809.1, XR_929810.1, XM_011518776.1, XM_011518777.1, XM_011518778.1, XM_011518779.1, XM_005252048.3, XM_005252049.3, XM_005252050.3		NP_057565.3
GeneID:79095	C9orf16	9	128159425	128163928	4503	+	1	1_H929_CREB1_hg38::1::6243	927	in gene	1	121	1	1_H929_CREB1_hg38::1	121	Gene C9orf16	MGC4639, EST00098, FLJ12823, C9orf16	chromosome 9 open reading frame 16	NM_024112.3, XM_011519004.1		NP_077017.1
GeneID:158055	C9orf163	9	136483495	136486067	2572	+	1	1_H929_CREB1_hg38::1::6300	-423	upstream	1	190	1	1_H929_CREB1_hg38::1	190	Gene C9orf163	RP11-413M3.11, FLJ36779, C9orf163	chromosome 9 open reading frame 163	NM_152571.2		NP_689784.1
GeneID:389799	C9orf171	9	132410043	132573319	163276	+	1	1_H929_CREB1_hg38::1::6281	-3163	upstream	1	50	1	1_H929_CREB1_hg38::1	50	Gene C9orf171	C9orf171, FLJ46082, CFAP77, MGC148067	cilia and flagella associated protein 77	NM_207417.2, NM_001282957.1, XM_011518670.1, XM_011518671.1		NP_997300.1, NP_001269886.1
GeneID:389813	C9orf172	9	136844415	136847345	2930	+	1	1_H929_CREB1_hg38::1::6302	4913	downstream	1	26	1	1_H929_CREB1_hg38::1	26	Gene C9orf172	C9orf172	chromosome 9 open reading frame 172	NM_001080482.2		NP_001073951.2
GeneID:441476	C9orf173	9	137250840	137253483	2643	+	1	1_H929_CREB1_hg38::1::6311	-9656	upstream	1	45	1	1_H929_CREB1_hg38::1	45	Gene C9orf173	FLJ40246, C9orf173	chromosome 9 open reading frame 173	NM_001004353.3, NM_001256699.1, NM_001256700.1, NM_001256701.1, NR_046339.1, NR_046340.1, XM_006717113.2, XM_006717115.2		NP_001004353.2, NP_001243628.1, NP_001243629.1, NP_001243630.1
GeneID:100129722	C9orf173-AS1	9	137250219	137253497	3278	-	1	1_H929_CREB1_hg38::1::6311	12313	downstream	1	45	1	1_H929_CREB1_hg38::1	45	Gene C9orf173-AS1	C9orf173-AS1	C9orf173 antisense RNA 1	NR_038389.1
GeneID:84909	C9orf3	9	94726604	95147311	420707	+	1	1_H929_CREB1_hg38::1::6153	52	in gene	1	181	1	1_H929_CREB1_hg38::1	181	Gene C9orf3	C90RF3, APO, FLJ14675, C9orf3, AP-O, FLJ40923, FLJ55832, ONPEP, AOPEP	chromosome 9 open reading frame 3	NM_001193329.1, NM_001193331.2, NM_032823.5, XM_005252284.1, XM_006717306.1, XM_011519119.1, XM_011519120.1, XR_929852.1, XM_011519121.1, XR_929853.1, XR_929854.1, XM_011519122.1, XR_929855.1, XR_929856.1, XM_011519123.1, XM_011519124.1, XM_011519125.1, X		NP_001180258.1, NP_001180260.1, NP_116212.3, XP_005252341.1, XP_006717369.1
GeneID:138199	C9orf41	9	74981020	75028486	47466	-	1	1_H929_CREB1_hg38::1::6126	6	in gene	1	44	1	1_H929_CREB1_hg38::1	44	Gene C9orf41	CARNMT1, FLJ25795, C9orf41, UPF0586	carnosine N-methyltransferase 1	NM_152420.1, XM_005251702.1, XM_005251701.2, XM_011518223.1, XM_011518224.1, XR_242567.2		NP_689633.1, XP_005251759.1
GeneID:257169	C9orf43	9	113410644	113429684	19040	+	2	1_H929_CREB1_hg38::1::6197, 1_H929_CREB1_hg38::1::6198	-9300, -148	upstream, upstream	1	32	2	1_H929_CREB1_hg38::1	34	Gene C9orf43	MGC17358, C9orf43	chromosome 9 open reading frame 43	NM_001278629.1, NM_001278630.1, NM_152786.2, XM_011518477.1, XM_011518478.1, XM_005251885.2, XM_011518479.1, XM_011518480.1		NP_001265558.1, NP_001265559.1, NP_689999.1
GeneID:375759	C9orf50	9	129612225	129622275	10050	-	1	1_H929_CREB1_hg38::1::6263	-3901	upstream	1	97	1	1_H929_CREB1_hg38::1	97	Gene C9orf50	FLJ35803, C9orf50	chromosome 9 open reading frame 50	NM_199350.3, XM_011518655.1, XM_011518656.1, XM_011518657.1, XM_011518658.1, XM_011518659.1, XM_011518660.1, XM_011518661.1, XM_011518662.1, XR_929790.1, XM_011518663.1		NP_955382.3
GeneID:90120	C9orf69	9	136110220	136118885	8665	-	1	1_H929_CREB1_hg38::1::6298	165	in gene	1	37	1	1_H929_CREB1_hg38::1	37	Gene C9orf69	C9orf69, bA83N9.1	chromosome 9 open reading frame 69	NM_152833.2, NM_001256526.1, XR_244778.2, XR_929873.1		NP_690046.3, NP_001243455.1
GeneID:203228	C9orf72	9	27546546	27573866	27320	-	1	1_H929_CREB1_hg38::1::6084	42	in gene	1	82	1	1_H929_CREB1_hg38::1	82	Gene C9orf72	FTDALS1, RP11-27J8.2, ALSFTD, FTDALS, C9orf72, MGC23980	chromosome 9 open reading frame 72	NM_145005.6, NM_018325.4, NM_001256054.2		NP_659442.2, NP_060795.1, NP_001242983.1
GeneID:51759	C9orf78	9	129827285	129835293	8008	-	1	1_H929_CREB1_hg38::1::6268	-3	upstream	1	193	1	1_H929_CREB1_hg38::1	193	Gene C9orf78	HSPC220, HCA59, C9orf78, bA409K20.3	chromosome 9 open reading frame 78	NM_016520.2, XM_011518780.1		NP_057604.1
GeneID:11092	C9orf9	9	132878895	132890034	11139	+	1	1_H929_CREB1_hg38::1::6284	-591	upstream	1	186	1	1_H929_CREB1_hg38::1	186	Gene C9orf9	C9orf9, FLJ26879, Mast	chromosome 9 open reading frame 9	NM_018956.3, XM_005272164.2		NP_061829.3
GeneID:770	CA11	19	48638015	48646194	8179	-	1	1_H929_CREB1_hg38::1::3330	7186	in gene	1	55	1	1_H929_CREB1_hg38::1	55	Gene CA11	CA11, CARPX1	carbonic anhydrase XI	NM_001217.3		NP_001208.2
GeneID:377677	CA13	8	85245487	85284073	38586	+	1	1_H929_CREB1_hg38::1::5965	32401	in gene	1	22	1	1_H929_CREB1_hg38::1	22	Gene CA13	FLJ37995, MGC59868, FLJ36434, CAXIII, CA13	carbonic anhydrase XIII	NM_198584.2		NP_940986.1
GeneID:23632	CA14	1	150257159	150265078	7919	+	1	1_H929_CREB1_hg38::1::405	12105	downstream	1	37	1	1_H929_CREB1_hg38::1	37	Gene CA14	CA14, CAXiV	carbonic anhydrase XIV	XM_005245059.1, XM_005245060.1, XM_006711259.1, XM_006711261.1, NM_012113.2, XM_011509379.1, XM_006711260.2		XP_005245116.1, XP_005245117.1, XP_006711322.1, XP_006711324.1, NP_036245.1
GeneID:763	CA5A	16	87888019	87936569	48550	-	1	1_H929_CREB1_hg38::1::2419	-9031	upstream	1	21	1	1_H929_CREB1_hg38::1	21	Gene CA5A	CA5, CAV, CAVA, CA5AD, GS1-21A4.1, CA5A	carbonic anhydrase VA, mitochondrial	NM_001739.1, XM_011523309.1, XM_005256134.3, XM_011523310.1, XR_933417.1		NP_001730.1
GeneID:79886	CAAP1	9	26840685	26892828	52143	-	1	1_H929_CREB1_hg38::1::6082	28	in gene	1	59	1	1_H929_CREB1_hg38::1	59	Gene CAAP1	FLJ13657, CAAP, RP11-337A23.1, C9orf82, CAAP1	caspase activity and apoptosis inhibitor 1	NM_024828.3, NM_001167575.1, XM_005251581.2		NP_079104.3, NP_001161047.1
GeneID:81617	CAB39L	13	49308647	49444134	135487	-	1	1_H929_CREB1_hg38::1::1675	38	in gene	1	36	1	1_H929_CREB1_hg38::1	36	Gene CAB39L	MO2L, bA103J18.3, FLJ12577, RP11-103J18.3, MO25-BETA, CAB39L	calcium binding protein 39 like	NM_030925.3, NM_001079670.2, NM_001287337.1, NM_001287338.1, NM_001287339.1, XM_011535254.1, XM_011535255.1, XM_011535256.1, XM_011535257.1		NP_112187.2, NP_001073138.1, NP_001274266.1, NP_001274267.1, NP_001274268.1
GeneID:23523	CABIN1	22	24011192	24178628	167436	+	1	1_H929_CREB1_hg38::1::4202	-104	upstream	1	32	1	1_H929_CREB1_hg38::1	32	Gene CABIN1	PPP3IN, CAIN, KB-318B8.7, CABIN1, KIAA0330	calcineurin binding protein 1	NM_001199281.1, NM_012295.3, NM_001201429.1, XM_005261415.2, XM_005261416.2, XM_006724179.1, XM_005261417.2, XM_005261419.2, XM_005261420.2, XM_006724180.1, XM_006724181.1, XM_006724182.1, XM_011530026.1, XM_011530027.1, XM_011530028.1, XM_011530029.1, XM		NP_001186210.1, NP_036427.1, NP_001188358.1, XP_005261472.1, XP_005261473.1, XP_005261474.1, XP_005261476.1, XP_005261477.1, XP_006724242.1, XP_006724243.1, XP_006724244.1, XP_006724245.1
GeneID:81928	CABLES2	20	62388630	62407283	18653	-	2	1_H929_CREB1_hg38::1::4033, 1_H929_CREB1_hg38::1::4034	20371, -205	downstream, upstream	1	41.5	2	1_H929_CREB1_hg38::1	52	Gene CABLES2	C20orf150, CABLES2, ik3-2, dJ908M14.2	Cdk5 and Abl enzyme substrate 2	NM_031215.2, XM_011529074.1		NP_112492.2
GeneID:57010	CABP4	11	67452415	67461774	9359	+	2	1_H929_CREB1_hg38::1::1141, 1_H929_CREB1_hg38::1::1142	11617, 17025	downstream, downstream	1	42.5	2	1_H929_CREB1_hg38::1	55	Gene CABP4	CRSD, CABP4, CSNB2B	calcium binding protein 4	NM_145200.3, NM_001300895.1, NM_001300896.1, XM_011545181.1, XM_011545182.1, XM_005274114.2, XM_011545183.1, XM_011545184.1		NP_660201.1, NP_001287824.1, NP_001287825.1
GeneID:11094	CACFD1	9	133459965	133470787	10822	+	1	1_H929_CREB1_hg38::1::6290	19315	downstream	1	15	1	1_H929_CREB1_hg38::1	15	Gene CACFD1	D9S2135, C9orf7, FLOWER, CACFD1	calcium channel flower domain containing 1	NM_001242370.1, NM_001135775.2, NM_001242369.1, NM_017586.3, XM_011518181.1, XM_011518182.1, XM_011518183.1, XM_011518184.1, XM_011518185.1, XM_011518186.1, XM_011518187.1, XM_011548757.1, XM_011548758.1, XM_011548759.1, XM_011548760.1, XM_011548761.1, XM		NP_001229299.1, NP_001129247.1, NP_001229298.1, NP_060056.1
GeneID:57685	CACHD1	1	64470793	64693058	222265	+	1	1_H929_CREB1_hg38::1::307	216167	in gene	1	27	1	1_H929_CREB1_hg38::1	27	Gene CACHD1	CACHD1, KIAA1573, RP4-655E10.1	cache domain containing 1	NM_020925.2, NM_001293274.1, XM_011541862.1, XM_011541863.1		NP_065976.2, NP_001280203.1
GeneID:778	CACNA1F	X	49205063	49233671	28608	-	1	1_H929_CREB1_hg38::1::6367	-1913	upstream	1	21	1	1_H929_CREB1_hg38::1	21	Gene CACNA1F	COD3, CSNBX2, CORDX3, CSNB2, Cav1.4, COD4, AIED, OA2, JM8, CORDX, JMC8, CACNA1F, CSNB2A	calcium voltage-gated channel subunit alpha1 F	NM_005183.3, NM_001256789.2, NM_001256790.2, XM_011543983.1		NP_005174.2, NP_001243718.1, NP_001243719.1
GeneID:8913	CACNA1G	17	50561068	50629625	68557	+	1	1_H929_CREB1_hg38::1::2691	60596	in gene	1	27	1	1_H929_CREB1_hg38::1	27	Gene CACNA1G	Ca(V)T.1, CACNA1G, NBR13, SCA42, MGC117234, Cav3.1	calcium voltage-gated channel subunit alpha1 G	NM_001256334.1, NM_198396.2, NM_001256324.1, NM_001256325.1, NM_001256326.1, NM_001256327.1, NM_001256328.1, NM_001256329.1, NM_001256330.1, NM_001256331.1, NM_001256332.1, NM_001256333.1, NM_001256359.1, NM_001256360.1, NM_001256361.1, NM_018896.4, NM_19		NP_001243263.1, NP_938406.1, NP_001243253.1, NP_001243254.1, NP_001243255.1, NP_001243256.1, NP_001243257.1, NP_001243258.1, NP_001243259.1, NP_001243260.1, NP_001243261.1, NP_001243262.1, NP_001243288.1, NP_001243289.1, NP_001243290.1, NP_061496.2, NP_93
GeneID:785	CACNB4	2	151832771	152099988	267217	-	1	1_H929_CREB1_hg38::1::3726	271572	downstream	1	25	1	1_H929_CREB1_hg38::1	25	Gene CACNB4	EA5, CAB4, CACNLB4, EJM, EJM4, CACNB4, EJM6, EIG9	calcium voltage-gated channel auxiliary subunit beta 4	NM_000726.3, NM_001005746.2, NM_001005747.2, NM_001145798.1, XM_006712731.1, XM_011511795.1, XM_011511796.1, XM_011511797.1, XR_923022.1, XR_923023.1, XM_011511798.1, XM_011511799.1, XM_005246838.2, XM_011511800.1		NP_000717.2, NP_001005746.1, NP_001005747.1, NP_001139270.1, XP_006712794.1
GeneID:58509	CACTIN	19	3610628	3626815	16187	-	1	1_H929_CREB1_hg38::1::2970	-65	upstream	1	23	1	1_H929_CREB1_hg38::1	23	Gene CACTIN	FLJ59622, FLJ17482, C19orf29, fSAPc, cactin, NY-REN-24, CACTIN	cactin, spliceosome C complex subunit	NM_001080543.1, NM_021231.1, XM_011528160.1, XM_011528161.1		NP_001074012.1, NP_067054.1
GeneID:27101	CACYBP	1	174999435	175012027	12592	+	1	1_H929_CREB1_hg38::1::524	21	in gene	1	193	1	1_H929_CREB1_hg38::1	193	Gene CACYBP	MGC87971, GIG5, SIP, PNAS-107, RP1-102G20.6, CACYBP, S100A6BP	calcyclin binding protein	NM_014412.2, NM_001007214.1		NP_055227.1, NP_001007215.1
GeneID:57863	CADM3	1	159171587	159203142	31555	+	1	1_H929_CREB1_hg38::1::480	16989	in gene	1	27	1	1_H929_CREB1_hg38::1	27	Gene CADM3	IGSF4B, NECL1, TSLL1, Necl-1, synCAM3, BIgR, FLJ10698, CADM3	cell adhesion molecule 3	NM_021189.3, NM_001127173.1		NP_067012.1, NP_001120645.1
GeneID:100131825	CADM3-AS1	1	159195985	159202422	6437	-	1	1_H929_CREB1_hg38::1::480	13846	downstream	1	27	1	1_H929_CREB1_hg38::1	27	Gene CADM3-AS1	CADM3-AS1	CADM3 antisense RNA 1	NR_037870.1
GeneID:57658	CALCOCO1	12	53711118	53727523	16405	-	1	1_H929_CREB1_hg38::1::1420	-61	upstream	1	79	1	1_H929_CREB1_hg38::1	79	Gene CALCOCO1	PP13275, Cocoa, calphoglin, CALCOCO1, KIAA1536	calcium binding and coiled-coil domain 1	NM_020898.2, NM_001143682.1, NR_026554.1, XM_011538601.1, XM_011538602.1, XM_011538603.1, XM_011538604.1		NP_065949.1, NP_001137154.1
GeneID:10241	CALCOCO2	17	48830988	48865245	34257	+	1	1_H929_CREB1_hg38::1::2674	-44	upstream	1	39	1	1_H929_CREB1_hg38::1	39	Gene CALCOCO2	NDP52, MGC17318, CALCOCO2	calcium binding and coiled-coil domain 2	NM_001261390.1, NM_001261391.1, NM_001261393.1, NM_001261395.1, NM_005831.4, XM_011524181.1		NP_001248319.1, NP_001248320.1, NP_001248322.1, NP_001248324.1, NP_005822.1
GeneID:801	CALM1	14	90396983	90408275	11292	+	2	1_H929_CREB1_hg38::1::1854, 1_H929_CREB1_hg38::1::1855	89, 2761	in gene, in gene	1	21	2	1_H929_CREB1_hg38::1	21	Gene CALM1	CALM2, CPVT4, DD132, CAMI, CALM1, CALM3, PHKD, CALML2, LQT14	calmodulin 1 (phosphorylase kinase, delta)	NM_006888.4, XM_006720258.2		NP_008819.1
GeneID:805	CALM2	2	47160082	47176601	16519	-	1	1_H929_CREB1_hg38::1::3561	-103	upstream	1	148	1	1_H929_CREB1_hg38::1	148	Gene CALM2	LQT15, CALM2, PHKD2, FLJ99410, CALM1, CALM3, PHKD, CAMII	calmodulin 2 (phosphorylase kinase, delta)	NM_001743.4		NP_001734.1
GeneID:808	CALM3	19	46601255	46610782	9527	+	1	1_H929_CREB1_hg38::1::3302	-231	upstream	1	77	1	1_H929_CREB1_hg38::1	77	Gene CALM3	CALM2, CALM1, CALM3, PHKD, HEL-S-72, PHKD3	calmodulin 3 (phosphorylase kinase, delta)	NM_005184.2		NP_005175.2
GeneID:163688	CALML6	1	1913752	1917294	3542	+	1	1_H929_CREB1_hg38::1::26	-4504	upstream	1	38	1	1_H929_CREB1_hg38::1	38	Gene CALML6	CAGLP, CALML6	calmodulin like 6	NM_138705.2, XM_005244729.2, XM_011540841.1		NP_619650.2
GeneID:811	CALR	19	12938600	12944490	5890	+	2	1_H929_CREB1_hg38::1::3093, 1_H929_CREB1_hg38::1::3094	-221, 7032	upstream, downstream	1	115	2	1_H929_CREB1_hg38::1	199	Gene CALR	FLJ26680, SSA, CRT, cC1qR, RO, CALR, HEL-S-99n	calreticulin	NM_004343.3		NP_004334.1
GeneID:125972	CALR3	19	16479057	16496192	17135	-	1	1_H929_CREB1_hg38::1::3130	-96	upstream	1	40	1	1_H929_CREB1_hg38::1	40	Gene CALR3	FLJ25355, MGC26577, CMH19, CRT2, CALR3, CT93	calreticulin 3	NM_145046.4		NP_659483.2
GeneID:813	CALU	7	128739292	128773423	34131	+	1	1_H929_CREB1_hg38::1::5770	36	in gene	1	70	1	1_H929_CREB1_hg38::1	70	Gene CALU	CALU, FLJ90608	calumenin	NM_001219.4, NM_001130674.2, NM_001199671.1, NM_001199672.1, NM_001199673.1, NR_074086.1, XM_011516588.1		NP_001210.1, NP_001124146.1, NP_001186600.1, NP_001186601.1, NP_001186602.1
GeneID:50632	CALY	10	133324072	133336971	12899	-	1	1_H929_CREB1_hg38::1::923	22923	downstream	1	23	1	1_H929_CREB1_hg38::1	23	Gene CALY	CALY, DRD1IP, NSG3	calcyon neuron specific vesicular protein	NM_015722.3, XM_011539835.1, XM_011539836.1, XM_005252685.3, XM_011539837.1, XM_011539838.1, XM_011539839.1		NP_056537.1
GeneID:57118	CAMK1D	10	12349517	12835545	486028	+	3	1_H929_CREB1_hg38::1::730, 1_H929_CREB1_hg38::1::731, 1_H929_CREB1_hg38::1::732	57363, 99379, 185555	in gene, in gene, in gene	1	20	3	1_H929_CREB1_hg38::1	22	Gene CAMK1D	CAMK1D, CaMKID, CaM-K1, CKLiK	calcium/calmodulin dependent protein kinase ID	NM_153498.3, NM_020397.3, XM_011519591.1, XM_006717481.2, XM_006717482.2, XM_006717483.2, XM_011519592.1, XM_011519593.1, XM_011519594.1, XM_011519595.1, XM_011519596.1		NP_705718.1, NP_065130.1
GeneID:818	CAMK2G	10	73812501	73874591	62090	-	2	1_H929_CREB1_hg38::1::825, 1_H929_CREB1_hg38::1::826	62879, -5185	downstream, upstream	1	44.5	2	1_H929_CREB1_hg38::1	65	Gene CAMK2G	CAMK-II, CAMK, FLJ16043, CAMK2G, CAMKG, MGC26678	calcium/calmodulin-dependent protein kinase II gamma	NM_001204492.1, NM_001222.3, NM_172169.2, NM_172170.4, NM_172171.2, NM_172173.2, XM_005270195.1, XM_005270197.1, XM_005270198.1, XM_005270199.1, XM_005270200.1, XM_005270201.1, XM_005270202.1, XM_005270203.1, XM_005270205.1, XM_006717993.1, XM_006717995.1		NP_001191421.1, NP_001213.2, NP_751909.1, NP_751910.1, NP_751911.1, NP_751913.1, XP_005270252.1, XP_005270254.1, XP_005270255.1, XP_005270256.1, XP_005270257.1, XP_005270258.1, XP_005270259.1, XP_005270260.1, XP_005270262.1, XP_006718056.1, XP_006718058.1
GeneID:79823	CAMKMT	2	44361904	44772592	410688	+	1	1_H929_CREB1_hg38::1::3552	-304	upstream	1	68	1	1_H929_CREB1_hg38::1	68	Gene CAMKMT	CLNMT, Cam, CAMKMT, KMT, C2orf34, FLJ23451, CaM KMT		NM_024766.4, XR_939721.1, XM_011533111.1, XR_939722.1, XR_939723.1, XM_011533112.1, XM_011533113.1, XM_005264567.3		NP_079042.1
GeneID:79012	CAMKV	3	49857981	49869955	11974	-	1	1_H929_CREB1_hg38::1::4414	13475	downstream	1	28	1	1_H929_CREB1_hg38::1	28	Gene CAMKV	VACAMKL, MGC8407, 1G5, CAMKV	CaM kinase-like vesicle-associated	NM_024046.3, XM_005265478.1		NP_076951.2, XP_005265535.1
GeneID:819	CAMLG	5	134737927	134752160	14233	+	2	1_H929_CREB1_hg38::1::4977, 1_H929_CREB1_hg38::1::4978	505, 20825	in gene, downstream	1	77.5	2	1_H929_CREB1_hg38::1	128	Gene CAMLG	MGC163197, CAML, CAMLG, GET2	calcium modulating ligand	NM_001745.3, XM_011543653.1		NP_001736.1
GeneID:23261	CAMTA1	1	6785324	7769706	984382	+	5	1_H929_CREB1_hg38::1::56, 1_H929_CREB1_hg38::1::57, 1_H929_CREB1_hg38::1::58, 1_H929_CREB1_hg38::1::59, 1_H929_CREB1_hg38::1::60	-204, 227284, 318612, 919316, 985972	upstream, in gene, in gene, in gene, downstream	1	43.2	5	1_H929_CREB1_hg38::1	81	Gene CAMTA1	CAMTA1, CANPMR, KIAA0833	calmodulin binding transcription activator 1	NM_001195563.1, NM_001242701.1, NR_038934.1, NM_015215.3, XM_011541083.1, XM_011541084.1, XM_011541085.1, XM_011541086.1, XM_011541087.1, XM_011541088.1, XM_011541089.1, XM_011541090.1, XM_011541091.1, XM_011541092.1		NP_001182492.1, NP_001229630.1, NP_056030.1
GeneID:23125	CAMTA2	17	4967992	4987673	19681	-	2	1_H929_CREB1_hg38::1::2476, 1_H929_CREB1_hg38::1::2477	20249, 73	downstream, in gene	1	31	2	1_H929_CREB1_hg38::1	34	Gene CAMTA2	CAMTA2, KIAA0909	calmodulin binding transcription activator 2	NM_015099.3, NM_001171166.1, NM_001171167.1, NM_001171168.1, XM_011523746.1, XM_011523747.1, XM_011523748.1, XM_011523749.1, XM_006721478.2, XM_006721481.2, XM_006721482.2, XR_934009.1		NP_055914.2, NP_001164637.1, NP_001164638.1, NP_001164639.1
GeneID:55832	CAND1	12	67269281	67314692	45411	+	1	1_H929_CREB1_hg38::1::1469	-321	upstream	1	52	1	1_H929_CREB1_hg38::1	52	Gene CAND1	FLJ10929, KIAA0829, CAND1, FLJ38691, FLJ10114, FLJ90441, TIP120A, TIP120, DKFZp434M1414	cullin-associated and neddylation-dissociated 1	NM_018448.4		NP_060918.2
GeneID:23066	CAND2	3	12796653	12834818	38165	+	2	1_H929_CREB1_hg38::1::4318, 1_H929_CREB1_hg38::1::4319	179, 45011	in gene, downstream	1	41.5	2	1_H929_CREB1_hg38::1	62	Gene CAND2	KIAA0667, TIP120B, CAND2, Tp120b	cullin-associated and neddylation-dissociated 2 (putative)	NM_012298.2, NM_001162499.1, XM_011533503.1, XM_011533504.1		NP_036430.1, NP_001155971.1
GeneID:821	CANX	5	179678646	179731641	52995	+	1	1_H929_CREB1_hg38::1::5077	20106	in gene	1	29	1	1_H929_CREB1_hg38::1	29	Gene CANX	P90, CNX, FLJ26570, IP90, CANX	calnexin	NM_001746.3, NM_001024649.1, XM_011534664.1, XM_011534665.1		NP_001737.1, NP_001019820.1
GeneID:11132	CAPN10	2	240586716	240599109	12393	+	1	1_H929_CREB1_hg38::1::3868	-284	upstream	1	30	1	1_H929_CREB1_hg38::1	30	Gene CAPN10	CANP10, CAPN10, NIDDM1	calpain 10	NM_023083.3, NM_023085.3		NP_075571.1, NP_075573.2
GeneID:101752400	CAPN10-AS1	2	240582750	240586316	3566	-	1	1_H929_CREB1_hg38::1::3868	-116	upstream	1	30	1	1_H929_CREB1_hg38::1	30	Gene CAPN10-AS1	locus959, RP11-27M15.1, CAPN10-AS1	CAPN10 antisense RNA 1 (head to head)	NR_103792.1
GeneID:6650	CAPN15	16	527756	554636	26880	+	1	1_H929_CREB1_hg38::1::2107	-204	upstream	1	78	1	1_H929_CREB1_hg38::1	78	Gene CAPN15	CAPN15, SOLH, MGC131491	calpain 15	NM_005632.2, XM_011522619.1, XM_011522620.1, XM_011522621.1, XM_011522622.1, XM_011522623.1, XM_011522624.1, XM_011522625.1, XM_011522626.1, XM_011522627.1, XM_011522628.1, XM_011522629.1, XM_011522630.1, XM_011522631.1, XM_011522632.1		NP_005623.1
GeneID:826	CAPNS1	19	36139926	36150353	10427	+	1	1_H929_CREB1_hg38::1::3210	42	in gene	1	29	1	1_H929_CREB1_hg38::1	29	Gene CAPNS1	CANPS, CSS1, CAPN4, CAPNS1, CALPAIN4, CANP, 30K, CDPS		XM_005259295.1, XM_005259296.1, NM_001749.3, NM_001003962.2, NM_001302632.1, NM_001302633.1, XM_011527359.1		XP_005259352.1, XP_005259353.1, NP_001740.1, NP_001003962.1, NP_001289561.1, NP_001289562.1
GeneID:4076	CAPRIN1	11	34051617	34102610	50993	+	1	1_H929_CREB1_hg38::1::1010	53919	downstream	1	167	1	1_H929_CREB1_hg38::1	167	Gene CAPRIN1	RNG105, M11S1, CAPRIN1, GPIP137, p137GPI, GPIAP1, caprin-1, GRIP137	cell cycle associated protein 1	NM_005898.4, NM_203364.2, XR_930869.1		NP_005889.3, NP_976240.1
GeneID:828	CAPS	19	5913648	5916211	2563	+	1	1_H929_CREB1_hg38::1::3000	-9616	upstream	1	37	1	1_H929_CREB1_hg38::1	37	Gene CAPS	CAPS, CAPS1, MGC126562	calcyphosine	NM_004058.3, NM_080590.2, XM_005259656.1, XM_005259657.1		NP_004049.1, NP_542157.1, XP_005259713.1, XP_005259714.1
GeneID:84698	CAPS2	12	75257036	75390928	133892	-	1	1_H929_CREB1_hg38::1::1479	60656	in gene	1	22	1	1_H929_CREB1_hg38::1	22	Gene CAPS2	FLJ34520, CAPS2, UG0636c06	calcyphosine 2	NM_032606.3, XM_005269192.1, NM_001286547.1, NM_001286548.1, NM_001286549.1, XM_006719650.1, XM_006719648.2, XR_944789.1, XM_011538876.1, XM_011538877.1, XM_011538878.1, XM_011538879.1, XM_011538880.1, XM_011538881.1, XM_011538882.1, XM_011538883.1, XM_01		NP_115995.2, XP_005269249.1, NP_001273476.1, NP_001273477.1, NP_001273478.1, XP_006719713.1
GeneID:829	CAPZA1	1	112619453	112671619	52166	+	1	1_H929_CREB1_hg38::1::364	227	in gene	1	146	1	1_H929_CREB1_hg38::1	146	Gene CAPZA1	CAPPA1, CAPZA1, CAPZ, CAZ1	capping actin protein of muscle Z-line alpha subunit 1	NM_006135.2, XM_011542225.1		NP_006126.1
GeneID:832	CAPZB	1	19338773	19485641	146868	-	1	1_H929_CREB1_hg38::1::107	249	in gene	1	19	1	1_H929_CREB1_hg38::1	19	Gene CAPZB	MGC104401, CAPPB, CAPZ, CAPB, DKFZp686K0524, MGC129750, CAPZB, MGC129749, FLJ44693, FLJ12274	capping actin protein of muscle Z-line beta subunit	NM_004930.4, NM_001206540.2, NM_001206541.2, NM_001282162.1, XM_011542228.1, XM_006710938.2, XM_011542229.1, XM_011542230.1		NP_004921.1, NP_001193469.1, NP_001193470.1, NP_001269091.1
GeneID:84674	CARD6	5	40841308	40855354	14046	+	1	1_H929_CREB1_hg38::1::4859	-5964	upstream	1	43	1	1_H929_CREB1_hg38::1	43	Gene CARD6	CARD6, CINCIN1	caspase recruitment domain family member 6	NM_032587.3		NP_115976.2
GeneID:22900	CARD8	19	48190371	48256277	65906	-	1	1_H929_CREB1_hg38::1::3321	437	in gene	1	24	1	1_H929_CREB1_hg38::1	24	Gene CARD8	DACAR, FLJ18121, TUCAN, Dakar, FLJ18119, DKFZp779L0366, DAKAR, MGC57162, NDPP1, CARD8, KIAA0955, CARDINAL, NDPP	caspase recruitment domain family member 8	NM_001184900.1, NM_001184901.1, NM_001184902.1, NM_001184903.1, NM_001184904.1, NM_014959.3, NR_033678.1, NR_033679.1, NR_033680.1, XR_430193.1, XM_006723091.2, XM_006723092.2, XM_011526641.1, XM_011526642.1, XM_006723093.2, XM_011526643.1, XM_011526644.1		NP_001171829.1, NP_001171830.1, NP_001171831.1, NP_001171832.1, NP_001171833.1, NP_055774.2
GeneID:100505812	CARD8-AS1	19	48255675	48258194	2519	+	1	1_H929_CREB1_hg38::1::3321	165	in gene	1	24	1	1_H929_CREB1_hg38::1	24	Gene CARD8-AS1	CARD8-AS1	CARD8 antisense RNA 1	NR_040599.1
GeneID:79800	CARF	2	202912218	202987857	75639	+	1	1_H929_CREB1_hg38::1::3812	-378	upstream	1	24	1	1_H929_CREB1_hg38::1	24	Gene CARF	ALS2CR8, DKFZp667N246, FLJ12675, NYD-SP24, FLJ21579, CARF	calcium responsive transcription factor	NM_001104586.2, NM_001282912.1, NM_001282910.1, NM_024744.15, NM_001282911.1, XM_005246859.2, XM_006712757.2, XM_011511867.1, XM_005246858.2, XM_005246860.3, XM_011511868.1, XM_005246863.2, XM_006712759.2, XM_011511869.1, XM_005246864.2, XM_006712760.2		NP_001098056.1, NP_001269841.1, NP_001269839.1, NP_079020.13, NP_001269840.1
GeneID:10498	CARM1	19	10871577	10922775	51198	+	1	1_H929_CREB1_hg38::1::3062	-281	upstream	1	40	1	1_H929_CREB1_hg38::1	40	Gene CARM1	PRMT4, CARM1	coactivator associated arginine methyltransferase 1	NM_199141.1, XM_005259708.3, XM_011527637.1, XM_011527638.1		NP_954592.1
GeneID:57571	CARNS1	11	67415678	67425607	9929	+	2	1_H929_CREB1_hg38::1::1139, 1_H929_CREB1_hg38::1::1140	5314, 12770	in gene, downstream	1	138	2	1_H929_CREB1_hg38::1	244	Gene CARNS1	CARNS1, ATPGD1, KIAA1394	carnosine synthase 1	NM_020811.1, NM_001166222.1, XM_011545189.1, XM_011545190.1, XM_011545191.1		NP_065862.1, NP_001159694.1
GeneID:833	CARS	11	3000922	3057451	56529	-	1	1_H929_CREB1_hg38::1::955	65067	downstream	1	27	1	1_H929_CREB1_hg38::1	27	Gene CARS	CARS1, CYSRS, CARS, MGC:11246	cysteinyl-tRNA synthetase	NM_001014437.2, NM_139273.3, NM_001751.5, NM_001194997.1, NR_036542.1, XR_428857.1, XR_430701.1, XR_930913.1, XM_006718341.2, XR_930914.1, XR_951791.1, XM_006725130.2, XR_951792.1		NP_001014437.1, NP_644802.1, NP_001742.1, NP_001181926.1
GeneID:79587	CARS2	13	110641410	110713601	72191	-	1	1_H929_CREB1_hg38::1::1716	-2079	upstream	1	28	1	1_H929_CREB1_hg38::1	28	Gene CARS2	FLJ42514, FLJ12118, CARS2, DKFZp667A2315, DKFZp686G08243, COXPD27	cysteinyl-tRNA synthetase 2, mitochondrial (putative)	NM_024537.2, XM_011521114.1, XR_243047.2, XM_006719953.2, XM_011521115.1, XM_011521116.1, XR_243048.3, XR_243049.3, XM_011521117.1, XM_011521118.1, XR_243051.2, XM_011521119.1, XM_011521120.1		NP_078813.1
GeneID:55259	CASC1	12	25107057	25195162	88105	-	1	1_H929_CREB1_hg38::1::1357	-246	upstream	1	16	1	1_H929_CREB1_hg38::1	16	Gene CASC1	CASC1, LAS1, FLJ10921, PPP1R54	cancer susceptibility candidate 1	NM_018272.3, NM_001082973.1, NM_001082972.1, NM_001204101.1, NM_001204102.1, XM_005253406.1, XM_005253408.1, XM_005253409.1, XM_006719101.1, XM_011520723.1, XM_011520724.1, XM_011520725.1, XM_011520726.1, XM_011520727.1, XM_006719102.2		NP_060742.3, NP_001076442.1, NP_001076441.1, NP_001191030.1, NP_001191031.1, XP_005253463.1, XP_005253465.1, XP_005253466.1, XP_006719164.1
GeneID:100270680	CASC11	8	127700608	127733967	33359	-	1	1_H929_CREB1_hg38::1::6018	-1606	upstream	1	19	1	1_H929_CREB1_hg38::1	19	Gene CASC11	LINC00990, CARLo-7, TCONS_00014535, CASC11, RP11-1136L8.1	cancer susceptibility candidate 11 (non-protein coding)	NR_117102.1, NR_117101.1
GeneID:22794	CASC3	17	40140254	40172178	31924	+	1	1_H929_CREB1_hg38::1::2608	226	in gene	1	47	1	1_H929_CREB1_hg38::1	47	Gene CASC3	CASC3, MLN51, BTZ	cancer susceptibility candidate 3	NM_007359.4, XM_005257163.1, XR_934422.1		NP_031385.2, XP_005257220.1
GeneID:113201	CASC4	15	44288616	44415761	127145	+	1	1_H929_CREB1_hg38::1::1966	24	in gene	1	24	1	1_H929_CREB1_hg38::1	24	Gene CASC4	MGC74708, CASC4, DKFZp459F1927, H63	cancer susceptibility candidate 4	NM_138423.3, NM_177974.2, XM_011521170.1		NP_612432.2, NP_816929.1
GeneID:57082	CASC5	15	40594249	40662683	68434	+	1	1_H929_CREB1_hg38::1::1940	-345	upstream	1	40	1	1_H929_CREB1_hg38::1	40	Gene CASC5	hSpc105, AF15Q14, CT29, hKNL-1, D40, KNL1, KIAA1570, CASC5, PPP1R55, MCPH4, Spc7	cancer susceptibility candidate 5	NM_144508.4, NM_170589.4, XM_011521816.1, XM_011521817.1		NP_653091.3, NP_733468.3
GeneID:843	CASP10	2	201182898	201229406	46508	+	2	1_H929_CREB1_hg38::1::3805, 1_H929_CREB1_hg38::1::3806	110, 53198	in gene, downstream	1	43	2	1_H929_CREB1_hg38::1	69	Gene CASP10	MCH4, FLICE2, ALPS2, CASP10		NM_001230.4, NM_032977.3, NM_032974.4, NM_032976.3, NM_001206542.1, NM_001206524.1, XM_005246911.1, XM_005246907.2, XR_923043.1, XR_923044.1, XM_006712796.2, XM_011511990.1		NP_001221.2, NP_116759.2, NP_116756.2, NP_116758.1, NP_001193471.1, NP_001193453.1, XP_005246968.1
GeneID:840	CASP7	10	113679162	113730909	51747	+	1	1_H929_CREB1_hg38::1::895	40006	in gene	1	43	1	1_H929_CREB1_hg38::1	43	Gene CASP7	CMH-1, CASP7, LICE2, MCH3, ICE-LAP3		NM_001227.4, NM_001267056.1, NM_001267057.1, NM_001267058.1, NM_033338.5, NM_033339.4, NM_033340.3, XM_006718018.1, XM_011540259.1, XM_006718017.2, XM_011540260.1		NP_001218.1, NP_001253985.1, NP_001253986.1, NP_001253987.1, NP_203124.1, NP_203125.1, NP_203126.1, XP_006718081.1
GeneID:841	CASP8	2	201233443	201287711	54268	+	1	1_H929_CREB1_hg38::1::3806	2653	in gene	1	69	1	1_H929_CREB1_hg38::1	69	Gene CASP8	CASP8, MGC78473, MCH5, FLJ17672, Casp-8, ALPS2B, FLICE, MACH, CAP4		NM_033355.3, NM_001228.4, NM_033356.3, NM_033358.3, NM_001080124.1, NM_001080125.1, XM_005246885.1, XM_005246886.1, XM_005246887.1, XM_005246888.1, XM_005246889.1, XM_005246892.1, XM_006712789.1, XM_006712791.1, NR_111983.1, XM_005246890.2, XM_006712790.2		NP_203519.1, NP_001219.2, NP_203520.1, NP_203522.1, NP_001073593.1, NP_001073594.1, XP_005246942.1, XP_005246943.1, XP_005246944.1, XP_005246945.1, XP_005246946.1, XP_005246949.1, XP_006712852.1, XP_006712854.1
GeneID:9994	CASP8AP2	6	89829900	89874436	44536	+	2	1_H929_CREB1_hg38::1::5361, 1_H929_CREB1_hg38::1::5362	-10172, 180	upstream, in gene	1	69.5	2	1_H929_CREB1_hg38::1	116	Gene CASP8AP2	FLJ11208, FLASH, CASP8AP2, RIP25, CED-4, KIAA1315	caspase 8 associated protein 2	NM_001137668.1, NM_012115.3, NM_001137667.1		NP_001131140.1, NP_036247.1, NP_001131139.1
GeneID:842	CASP9	1	15491401	15526529	35128	-	1	1_H929_CREB1_hg38::1::87	1825	in gene	1	70	1	1_H929_CREB1_hg38::1	70	Gene CASP9	APAF3, MCH6, PPP1R56, APAF-3, ICE-LAP6, CASP9, CASPASE-9c		NM_001229.4, NR_102733.1, NM_001278054.1, NM_032996.3, NR_102732.1, XM_011542270.1, XM_005246014.2, XM_011542271.1, XM_011542272.1, XM_011542273.1, XR_946778.1		NP_001220.2, NP_001264983.1, NP_127463.2
GeneID:57091	CASS4	20	56411548	56459340	47792	+	1	1_H929_CREB1_hg38::1::4019	57044	downstream	1	159	1	1_H929_CREB1_hg38::1	159	Gene CASS4	HEPL, CASS4, HEFL, C20orf32, CAS4	Cas scaffolding protein family member 4	NM_020356.3, NM_001164114.1, NM_001164115.1, NM_001164116.1, XM_006723831.2		NP_065089.2, NP_001157586.1, NP_001157587.1, NP_001157588.1
GeneID:847	CAT	11	34438925	34472060	33135	+	1	1_H929_CREB1_hg38::1::1011	-269	upstream	1	27	1	1_H929_CREB1_hg38::1	27	Gene CAT	MGC138424, CAT, MGC138422	catalase	NM_001752.3		NP_001743.1
GeneID:378807	CATSPER4	1	26190587	26202542	11955	+	1	1_H929_CREB1_hg38::1::144	10853	in gene	1	36	1	1_H929_CREB1_hg38::1	36	Gene CATSPER4	MGC149223, CATSPER4	cation channel sperm associated 4	NM_198137.1, XM_011541432.1, XM_011541433.1		NP_937770.1
GeneID:257062	CATSPERD	19	5720401	5778734	58333	+	3	1_H929_CREB1_hg38::1::2995, 1_H929_CREB1_hg38::1::2996, 1_H929_CREB1_hg38::1::2997	-1585, -273, 287	upstream, upstream, in gene	1	47	3	1_H929_CREB1_hg38::1	93	Gene CATSPERD	TMEM146, CATSPERD, MGC39581	cation channel sperm associated auxiliary subunit delta	NM_152784.3, XM_011527885.1, XM_011527886.1, XM_011527887.1, XM_011527888.1, XM_011527889.1, XM_011527890.1, XM_011527891.1, XM_011527892.1		NP_689997.3
GeneID:57828	CATSPERG	19	38335783	38370949	35166	+	2	1_H929_CREB1_hg38::1::3221, 1_H929_CREB1_hg38::1::3222	-71, 38745	upstream, downstream	1	27	2	1_H929_CREB1_hg38::1	36	Gene CATSPERG	FLJ46353, C19orf15, CATSPERG, DKFZp434A1022, FLJ38899, MGC125664	cation channel sperm associated auxiliary subunit gamma	NM_021185.4, XM_005259116.1, XM_006723310.1, XM_006723311.1, XM_005259115.3, XM_005259114.3, XM_006723308.2, XM_011527174.1, XM_011527175.1, XM_011527176.1, XM_011527177.1, XM_011527178.1, XM_011527179.1, XR_935846.1, XM_011527180.1, XM_011527181.1, XM_01		NP_067008.3, XP_005259173.1, XP_006723373.1, XP_006723374.1
GeneID:9139	CBFA2T2	20	33490122	33650031	159909	+	1	1_H929_CREB1_hg38::1::3934	-298	upstream	1	22	1	1_H929_CREB1_hg38::1	22	Gene CBFA2T2	ZMYND3, DKFZp313F2116, p85, EHT, CBFA2T2, MTGR1	core-binding factor, runt domain, alpha subunit 2; translocated to, 2	NM_005093.3, NM_001032999.2, NM_001039709.1, XM_006723886.1, XM_011529101.1, XM_011529102.1, XM_011529103.1, XM_011529104.1, XM_011529105.1, XM_011529106.1, XM_011529107.1		NP_005084.1, NP_001028171.1, NP_001034798.1, XP_006723949.1
GeneID:863	CBFA2T3	16	88874855	88977199	102344	-	1	1_H929_CREB1_hg38::1::2434	106591	downstream	1	19	1	1_H929_CREB1_hg38::1	19	Gene CBFA2T3	ZMYND4, MTG16, CBFA2T3, MTGR2, ETO2	core-binding factor, runt domain, alpha subunit 2; translocated to, 3	NM_005187.5, NM_175931.2, XM_005256323.3, XM_006721319.2, XM_006721320.2, XM_011523419.1, XR_933473.1		NP_005178.4, NP_787127.1
GeneID:865	CBFB	16	67029147	67101058	71911	+	1	1_H929_CREB1_hg38::1::2338	80629	downstream	1	20	1	1_H929_CREB1_hg38::1	20	Gene CBFB	CBFB, PEBP2B	core-binding factor, beta subunit	NM_001755.2, NM_022845.2, XM_006721321.2, XM_005256212.3		NP_001746.1, NP_074036.1
GeneID:84869	CBR4	4	168894623	169010317	115694	-	1	1_H929_CREB1_hg38::1::4810	45	in gene	1	43	1	1_H929_CREB1_hg38::1	43	Gene CBR4	CBR4, SDR45C1, FLJ14431	carbonyl reductase 4	NM_032783.4, XM_005263315.1, XM_006714391.1, XM_006714392.2, XR_938789.1, XM_005263316.2, XM_011532385.1, XM_011532386.1		NP_116172.2, XP_005263372.1, XP_006714454.1
GeneID:10951	CBX1	17	48070052	48101521	31469	-	1	1_H929_CREB1_hg38::1::2668	-5903	upstream	1	24	1	1_H929_CREB1_hg38::1	24	Gene CBX1	CBX1, CBX, M31, HP1-BETA, HP1Hsbeta, HP1Hs-beta, p25beta, MOD1	chromobox 1	NM_001127228.1, NM_006807.4		NP_001120700.1, NP_006798.1
GeneID:84733	CBX2	17	79777188	79787650	10462	+	1	1_H929_CREB1_hg38::1::2785	20172	downstream	1	87	1	1_H929_CREB1_hg38::1	87	Gene CBX2	CDCA6, CBX2, M33, MGC10561, SRXY5	chromobox 2	NM_005189.2, NM_032647.3, XM_011525382.1, XM_011525383.1		NP_005180.1, NP_116036.1
GeneID:11335	CBX3	7	26201211	26213607	12396	+	1	1_H929_CREB1_hg38::1::5569	-427	upstream	1	70	1	1_H929_CREB1_hg38::1	70	Gene CBX3	HECH, HP1-GAMMA, HP1Hs-gamma, CBX3	chromobox 3	NM_016587.3, NM_007276.4, XM_005249612.1, XM_005249611.2		NP_057671.2, NP_009207.2, XP_005249669.1
GeneID:645158	CBX3P2	18	2652170	2655395	3225	-	1	1_H929_CREB1_hg38::1::2830	195	in gene	1	89	1	1_H929_CREB1_hg38::1	89	Gene CBX3P2	CBX3P2	chromobox 3 pseudogene 2	NR_033754.2
GeneID:8535	CBX4	17	79833156	79839414	6258	-	1	1_H929_CREB1_hg38::1::2786	-426	upstream	1	33	1	1_H929_CREB1_hg38::1	33	Gene CBX4	PC2, hPC2, CBX4, NBP16	chromobox 4	NM_003655.2, XM_011525399.1		NP_003646.2
GeneID:23468	CBX5	12	54230946	54280131	49185	-	1	1_H929_CREB1_hg38::1::1423	-445	upstream	1	102	1	1_H929_CREB1_hg38::1	102	Gene CBX5	HP1A, CBX5, HP1, HEL25	chromobox 5	NM_012117.2, NM_001127321.1, NM_001127322.1		NP_036249.1, NP_001120793.1, NP_001120794.1
GeneID:57332	CBX8	17	79794377	79797116	2739	-	1	1_H929_CREB1_hg38::1::2785	-244	upstream	1	87	1	1_H929_CREB1_hg38::1	87	Gene CBX8	RC1, CBX8, HPC3, PC3	chromobox 8	NM_020649.2		NP_065700.1
GeneID:54862	CC2D1A	19	13906143	13930880	24737	+	2	1_H929_CREB1_hg38::1::3108, 1_H929_CREB1_hg38::1::3109	-47, 15489	upstream, in gene	1	36	2	1_H929_CREB1_hg38::1	45	Gene CC2D1A	MRT3, FREUD-1, FLJ41160, FLJ20241, Freud-1/Aki1, CC2D1A	coiled-coil and C2 domain containing 1A	NM_017721.4, XM_005259972.2, XM_005259973.2, XM_005259974.2, XM_005259975.2		NP_060191.3
GeneID:55749	CCAR1	10	68721144	68792377	71233	+	1	1_H929_CREB1_hg38::1::804	-24	upstream	1	42	1	1_H929_CREB1_hg38::1	42	Gene CCAR1	RP11-437A18.1, MGC44628, CCAR1	cell division cycle and apoptosis regulator 1	NM_018237.3, NM_001282960.1, NM_001282959.1, NR_104262.1		NP_060707.2, NP_001269889.1, NP_001269888.1
GeneID:57805	CCAR2	8	22604632	22620471	15839	+	1	1_H929_CREB1_hg38::1::5886	-56	upstream	1	66	1	1_H929_CREB1_hg38::1	66	Gene CCAR2	KIAA1967, p30DBC, NET35, CCAR2, p30 DBC, DBC-1, DBC1	cell cycle and apoptosis regulator 2	NM_021174.5, NR_033902.1, XM_011544603.1, XM_011544604.1		NP_066997.3
GeneID:883	CCBL1	9	128832942	128882513	49571	-	1	1_H929_CREB1_hg38::1::6256	401	in gene	1	88	1	1_H929_CREB1_hg38::1	88	Gene CCBL1	FLJ95217, CCBL1, KAT1, GTK, KATI, MGC29624	cysteine conjugate-beta lyase, cytoplasmic	NM_004059.4, NM_001122671.1, NM_001122672.1, NM_001287390.1, NR_109829.1, XM_011519165.1, XM_011519166.1, XM_011519167.1, XM_006717311.2, XM_011519168.1, XM_011519169.1, XM_011519170.1, XR_929870.1		NP_004050.3, NP_001116143.1, NP_001116144.1, NP_001274319.1
GeneID:112869	CCDC101	16	28553928	28591790	37862	+	1	1_H929_CREB1_hg38::1::2245	-8	upstream	1	61	1	1_H929_CREB1_hg38::1	61	Gene CCDC101	STAF36, FLJ32446, CCDC101, SGF29, TDRD29	SAGA complex associated factor 29	NM_138414.2		NP_612423.1
GeneID:388389	CCDC103	17	44899712	44903679	3967	+	1	1_H929_CREB1_hg38::1::2649	-256	upstream	1	127	1	1_H929_CREB1_hg38::1	127	Gene CCDC103	PR46b, FLJ34211, CCDC103, FLJ13094, SMH, CILD17	coiled-coil domain containing 103	NM_001258395.1, NM_001258396.1, NM_001258397.1, NM_001258398.1, NM_001258399.1, NM_213607.2		NP_001245324.1, NP_001245325.1, NP_001245326.1, NP_001245327.1, NP_001245328.1, NP_998772.1
GeneID:29903	CCDC106	19	55647568	55653161	5593	+	3	1_H929_CREB1_hg38::1::3430, 1_H929_CREB1_hg38::1::3431, 1_H929_CREB1_hg38::1::3432	-4144, 6256, 7632	upstream, downstream, downstream	1	33	3	1_H929_CREB1_hg38::1	47	Gene CCDC106	ZNF581, CCDC106, HSU79303	coiled-coil domain containing 106	NM_013301.2, XM_005258827.1, XM_005258828.1		NP_037433.2, XP_005258884.1, XP_005258885.1
GeneID:203260	CCDC107	9	35658282	35661503	3221	+	1	1_H929_CREB1_hg38::1::6104	-458	upstream	1	50	1	1_H929_CREB1_hg38::1	50	Gene CCDC107	PSEC0222, CCDC107, MGC31967, FLJ97171	coiled-coil domain containing 107	NM_174923.2, NM_001195200.1, NM_001195201.1, NM_001195217.1, XM_005251403.3, XR_929218.1		NP_777583.2, NP_001182129.1, NP_001182130.1, NP_001182146.1
GeneID:255101	CCDC108	2	219002846	219041551	38705	-	1	1_H929_CREB1_hg38::1::3832	45263	downstream	1	35	1	1_H929_CREB1_hg38::1	35	Gene CCDC108	CCDC108, DKFZp434O0527, MGC35338, CFAP65	cilia and flagella associated protein 65	NM_194302.3, NM_001278295.1, NM_001278296.1, NM_152389.3, XM_011510903.1, XM_011510904.1, XM_011510905.1, XM_011510906.1, XM_011510907.1, XM_011510908.1, XM_011510909.1, XM_011510910.1, XM_011510911.1, XM_011510912.1, XM_011510913.1, XM_011510914.1, XM_01		NP_919278.2, NP_001265224.1, NP_001265225.1, NP_689602.2
GeneID:153733	CCDC112	5	115267188	115296761	29573	-	1	1_H929_CREB1_hg38::1::4935	33945	downstream	1	34	1	1_H929_CREB1_hg38::1	34	Gene CCDC112	CCDC112, MBC1, MGC39633	coiled-coil domain containing 112	NM_001040440.2, NM_152549.2, XM_005271908.1, XM_011543211.1		NP_001035530.1, NP_689762.2, XP_005271965.1
GeneID:29070	CCDC113	16	58196964	58283836	86872	+	1	1_H929_CREB1_hg38::1::2330	52988	in gene	1	162	1	1_H929_CREB1_hg38::1	162	Gene CCDC113	HSPC065, DKFZp434N1418, CCDC113, FLJ23555	coiled-coil domain containing 113	NM_014157.3, NM_001142302.1, XM_011523038.1, XM_011523039.1, XM_011523040.1, XM_011523041.1, XM_011523042.1		NP_054876.2, NP_001135774.1
GeneID:84317	CCDC115	2	130337933	130342810	4877	-	1	1_H929_CREB1_hg38::1::3705	-6	upstream	1	28	1	1_H929_CREB1_hg38::1	28	Gene CCDC115	MGC12981, FLJ30131, CDG2O, CCDC115, ccp1	coiled-coil domain containing 115	XM_005263825.1, NM_032357.3, NR_104471.1, XR_923045.1		XP_005263882.1, NP_115733.2
GeneID:164592	CCDC116	22	21632147	21637327	5180	+	4	1_H929_CREB1_hg38::1::4181, 1_H929_CREB1_hg38::1::4182, 1_H929_CREB1_hg38::1::4183, 1_H929_CREB1_hg38::1::4184	-2947, -2131, 9997, 10861	upstream, upstream, downstream, downstream	1	74.75	4	1_H929_CREB1_hg38::1	120	Gene CCDC116	FLJ36046, CCDC116	coiled-coil domain containing 116	NM_152612.2, XM_006724159.2, XM_011529983.1, XM_011529984.1, XM_011529985.1		NP_689825.2
GeneID:150275	CCDC117	22	28772674	28789301	16627	+	1	1_H929_CREB1_hg38::1::4209	94	in gene	1	37	1	1_H929_CREB1_hg38::1	37	Gene CCDC117	dJ366L4.1, CCDC117, FLJ33814	coiled-coil domain containing 117	NM_001284263.1, NM_001284265.1, NM_001284264.1, NM_173510.3		NP_001271192.1, NP_001271194.1, NP_001271193.1, NP_775781.1
GeneID:115098	CCDC124	19	17933015	17943985	10970	+	1	1_H929_CREB1_hg38::1::3158	-55	upstream	1	219	1	1_H929_CREB1_hg38::1	219	Gene CCDC124	CCDC124	coiled-coil domain containing 124	NM_138442.3, NM_001136203.1		NP_612451.1, NP_001129675.1
GeneID:81576	CCDC130	19	13731763	13763292	31529	+	3	1_H929_CREB1_hg38::1::3101, 1_H929_CREB1_hg38::1::3102, 1_H929_CREB1_hg38::1::3103	6509, 16013, 16717	in gene, in gene, in gene	1	47.667	3	1_H929_CREB1_hg38::1	95	Gene CCDC130	CCDC130, MGC10471	coiled-coil domain containing 130	NM_030818.2, XM_005260087.3, XM_005260085.3, XM_005260088.3, XM_005260086.3, XM_011528325.1, XM_011528326.1		NP_110445.1
GeneID:79879	CCDC134	22	41800622	41832164	31542	+	1	1_H929_CREB1_hg38::1::4268	32338	downstream	1	54	1	1_H929_CREB1_hg38::1	54	Gene CCDC134	dJ821D11.3, FLJ22349, MGC21013, CCDC134	coiled-coil domain containing 134	NM_024821.3, NM_001304797.1, XM_005261748.2		NP_079097.1, NP_001291726.1
GeneID:339230	CCDC137	17	81666731	81673907	7176	+	2	1_H929_CREB1_hg38::1::2799, 1_H929_CREB1_hg38::1::2800	-96, 17109	upstream, downstream	1	33	2	1_H929_CREB1_hg38::1	47	Gene CCDC137	MGC16597, CCDC137, RaRF	coiled-coil domain containing 137	NM_199287.2, XM_011524738.1		NP_954981.1
GeneID:165055	CCDC138	2	108786750	108876769	90019	+	1	1_H929_CREB1_hg38::1::3673	2	in gene	1	54	1	1_H929_CREB1_hg38::1	54	Gene CCDC138	CCDC138, FLJ32745	coiled-coil domain containing 138	XM_006712344.1, NM_001303105.1, NM_001303106.1, NM_144978.2, NR_130121.1, XM_011510757.1, XM_011510758.1, XM_011510759.1, XM_011510760.1, XR_922882.1, XM_011510761.1, XM_006712345.2, XM_011510762.1, XM_011510763.1		XP_006712407.1, NP_001290034.1, NP_001290035.1, NP_659415.1
GeneID:84865	CCDC142	2	74472832	74483230	10398	-	1	1_H929_CREB1_hg38::1::3623	46	in gene	1	28	1	1_H929_CREB1_hg38::1	28	Gene CCDC142	FLJ14397, CCDC142, FLJ90728	coiled-coil domain containing 142	NM_032779.3		NP_116168.3
GeneID:284047	CCDC144B	17	18537800	18625617	87817	-	1	1_H929_CREB1_hg38::1::2534	-15	upstream	1	20	1	1_H929_CREB1_hg38::1	20	Gene CCDC144B	FLJ36492, MGC126634, CCDC144B	coiled-coil domain containing 144B (pseudogene)	NR_036647.1
GeneID:91050	CCDC149	4	24806117	24980204	174087	-	1	1_H929_CREB1_hg38::1::4685	85148	in gene	1	17	1	1_H929_CREB1_hg38::1	17	Gene CCDC149	CCDC149, DKFZp761B107, FLJ13410	coiled-coil domain containing 149	NM_001130726.2, NM_173463.4, XM_005248210.2, XM_011513906.1, XM_011513907.1, XM_011513908.1		NP_001124198.1, NP_775734.2
GeneID:80071	CCDC15	11	124954121	125041489	87368	+	1	1_H929_CREB1_hg38::1::1291	-105	upstream	1	43	1	1_H929_CREB1_hg38::1	43	Gene CCDC15	FLJ13215, CCDC15	coiled-coil domain containing 15	NM_025004.2		NP_079280.2
GeneID:284992	CCDC150	2	196639632	196732806	93174	+	1	1_H929_CREB1_hg38::1::3791	-80	upstream	1	55	1	1_H929_CREB1_hg38::1	55	Gene CCDC150	CCDC150, DKFZp434P055, MGC72171, FLJ10202, FLJ39660, FLJ38811	coiled-coil domain containing 150	NM_001080539.1, XM_011510981.1, XM_006712438.2, XM_011510982.1, XM_011510983.1, XM_011510984.1, XM_011510985.1, XR_922906.1, XR_922907.1, XM_011510986.1, XM_011510987.1, XM_011510988.1, XM_006712439.2, XM_011510989.1		NP_001074008.1
GeneID:115948	CCDC151	19	11420605	11435782	15177	-	1	1_H929_CREB1_hg38::1::3068	166	in gene	1	71	1	1_H929_CREB1_hg38::1	71	Gene CCDC151	CILD30, CCDC151, FLJ31801, MGC20983	coiled-coil domain containing 151	NM_145045.4, NM_001302453.1, NM_001302454.1		NP_659482.3, NP_001289382.1, NP_001289383.1
GeneID:147872	CCDC155	19	49388218	49417999	29781	+	1	1_H929_CREB1_hg38::1::3345	34374	downstream	1	21	1	1_H929_CREB1_hg38::1	21	Gene CCDC155	KASH5, FLJ32658, CCDC155, DKFZp434A2223	coiled-coil domain containing 155	NM_144688.4, XM_011526488.1, XM_011526489.1, XM_011526490.1, XM_011526491.1, XM_011526492.1, XM_011526493.1, XM_005258549.2, XM_011526494.1, XM_011526495.1, XM_011526496.1, XM_011526497.1		NP_653289.3
GeneID:550631	CCDC157	22	30356638	30378383	21745	+	1	1_H929_CREB1_hg38::1::4216	258	in gene	1	45	1	1_H929_CREB1_hg38::1	45	Gene CCDC157	CCDC157	coiled-coil domain containing 157	NM_001017437.2, XM_006724278.2, XM_011530263.1, XM_011530264.1, XM_006724279.2, XM_011530265.1, XM_006724280.2, XM_011530266.1, XM_011530267.1, XM_011530268.1, XM_011530269.1, XM_011530270.1		NP_001017437.2
GeneID:126075	CCDC159	19	11346505	11354944	8439	+	1	1_H929_CREB1_hg38::1::3065	-9	upstream	1	33	1	1_H929_CREB1_hg38::1	33	Gene CCDC159	CCDC159, FLJ79238, FLJ45351	coiled-coil domain containing 159	NM_001080503.2, XM_006722643.1, XM_011527678.1, XR_936156.1		NP_001073972.2, XP_006722706.1
GeneID:126661	CCDC163P	1	45493926	45500079	6153	-	1	1_H929_CREB1_hg38::1::263	15	in gene	1	56	1	1_H929_CREB1_hg38::1	56	Gene CCDC163P	C1orf231, CCDC163P	coiled-coil domain containing 163, pseudogene	NR_033296.1, NR_033297.1, NR_033298.1
GeneID:728591	CCDC169	13	36227042	36297855	70813	-	1	1_H929_CREB1_hg38::1::1655	63	in gene	1	49	1	1_H929_CREB1_hg38::1	49	Gene CCDC169	FLJ57222, FLJ29024, CCDC169, FLJ13506, C13orf38	coiled-coil domain containing 169	NM_001144981.2, NM_001144982.2, NM_001144983.2, NM_001144984.2, NM_001144985.2, NM_001144986.2, NM_001198908.1		NP_001138453.1, NP_001138454.1, NP_001138455.1, NP_001138456.1, NP_001138457.1, NP_001138458.1, NP_001185837.1
GeneID:100526761	CCDC169-SOHLH2	13	36168208	36297855	129647	-	1	1_H929_CREB1_hg38::1::1655	63	in gene	1	49	1	1_H929_CREB1_hg38::1	49	Gene CCDC169-SOHLH2	FLJ57222, C13orf38-SOHLH2, KIAA0369, KIAA0610, CCDC169-SOHLH2	CCDC169-SOHLH2 readthrough	NM_001198910.1		NP_001185839.1
GeneID:129881	CCDC173	2	169645425	169694421	48996	-	1	1_H929_CREB1_hg38::1::3746	-43	upstream	1	87	1	1_H929_CREB1_hg38::1	87	Gene CCDC173	CCDC173, C2orf77	coiled-coil domain containing 173	NM_001085447.1, XM_011510589.1, XM_011510590.1, XM_011510591.1		NP_001078916.1
GeneID:51244	CCDC174	3	14651746	14672659	20913	+	1	1_H929_CREB1_hg38::1::4327	-66	upstream	1	69	1	1_H929_CREB1_hg38::1	69	Gene CCDC174	HSPC212, FLJ33839, CCDC174, C3orf19, IHPMR	coiled-coil domain containing 174	NM_016474.4, XR_940449.1		NP_057558.3
GeneID:80127	CCDC176	14	74019350	74078351	59001	+	2	1_H929_CREB1_hg38::1::1827, 1_H929_CREB1_hg38::1::1828	-182, 65258	upstream, downstream	1	31	2	1_H929_CREB1_hg38::1	33	Gene CCDC176	FLJ23189, C14orf45, CCDC176, BBOF1	basal body orientation factor 1	NM_025057.2, XM_011537170.1, XM_011537171.1, XM_011537172.1, XM_011537173.1, XM_005268092.2, XM_011537174.1, XM_011537175.1, XM_011537176.1, XM_011537177.1, XM_011537178.1, XM_011537179.1, XM_005268097.2, XM_005268098.3, XM_011537180.1, XR_245725.2		NP_079333.2
GeneID:343099	CCDC18	1	93180330	93279037	98707	+	1	1_H929_CREB1_hg38::1::338	246	in gene	1	40	1	1_H929_CREB1_hg38::1	40	Gene CCDC18	CCDC18, RP4-717I23.1, NY-SAR-41, dJ717I23.1	coiled-coil domain containing 18	NM_206886.4, XM_011541361.1, XM_011541362.1, XM_006710609.2, XM_011541363.1, XM_011541364.1, XM_011541365.1, XM_011541366.1, XM_011541367.1, XM_011541368.1, XM_011541369.1, XM_011541370.1, XM_006710611.2, XM_011541371.1, XM_011541372.1, XM_006710612.2		NP_996769.3
GeneID:28952	CCDC22	X	49235467	49250526	15059	+	1	1_H929_CREB1_hg38::1::6367	117	in gene	1	21	1	1_H929_CREB1_hg38::1	21	Gene CCDC22	CCDC22, CXorf37, JM1, RTSC2	coiled-coil domain containing 22	NM_014008.4, XM_005272599.2, XR_430506.1		NP_054727.1, XP_005272656.1
GeneID:55246	CCDC25	8	27733316	27772655	39339	-	1	1_H929_CREB1_hg38::1::5902	-33	upstream	1	70	1	1_H929_CREB1_hg38::1	70	Gene CCDC25	CCDC25, FLJ10853	coiled-coil domain containing 25	NM_018246.2, NM_001304532.1, NM_001304529.1, NM_001304530.1, NR_130762.1, NR_130761.1, XM_011544570.1, XM_011544571.1, XR_949432.1		NP_060716.2, NP_001291461.1, NP_001291458.1, NP_001291459.1
GeneID:137196	CCDC26	8	129351694	129680239	328545	-	1	1_H929_CREB1_hg38::1::6019	96527	in gene	1	41	1	1_H929_CREB1_hg38::1	41	Gene CCDC26	CCDC26, MGC27434, RAM	CCDC26 long non-coding RNA	NR_130920.1, NR_130917.1, NR_130919.1, NR_130918.1
GeneID:25901	CCDC28A	6	138773520	138808327	34807	+	1	1_H929_CREB1_hg38::1::5419	240	in gene	1	75	1	1_H929_CREB1_hg38::1	75	Gene CCDC28A	CCRL1AP, DKFZp586D0623, C6orf80, MGC131913, CCDC28A	coiled-coil domain containing 28A	NM_015439.2, XM_011535726.1, XM_011535727.1, XM_011535728.1		NP_056254.1
GeneID:79140	CCDC28B	1	32200386	32205390	5004	+	2	1_H929_CREB1_hg38::1::194, 1_H929_CREB1_hg38::1::195	286, 5278	in gene, downstream	1	50	2	1_H929_CREB1_hg38::1	51	Gene CCDC28B	CCDC28B, MGC1203, MGC16441, RP4-622L5.5	coiled-coil domain containing 28B	NM_024296.4, NM_001301011.1, XM_011542113.1		NP_077272.2, NP_001287940.1
GeneID:728621	CCDC30	1	42463318	42654664	191346	+	1	1_H929_CREB1_hg38::1::242	195018	downstream	1	31	1	1_H929_CREB1_hg38::1	31	Gene CCDC30	PFD6L, CCDC30, FLJ20972, PFDN6L	coiled-coil domain containing 30	NM_001080850.2, XM_011542066.1, XM_011542067.1, XM_011542068.1, XM_011542069.1, XM_011542070.1, XM_011542071.1		NP_001074319.1
GeneID:55036	CCDC40	17	80036632	80100613	63981	+	1	1_H929_CREB1_hg38::1::2787	64776	downstream	1	25	1	1_H929_CREB1_hg38::1	25	Gene CCDC40	FLJ32021, FLJ20753, CCDC40, KIAA1640, CILD15, FAP172	coiled-coil domain containing 40	NM_001243342.1, NM_017950.3, XM_011524963.1, XR_934495.1, XM_011524964.1, XM_011524965.1, XM_005257492.3		NP_001230271.1, NP_060420.2
GeneID:124808	CCDC43	17	44677437	44689797	12360	-	1	1_H929_CREB1_hg38::1::2646	-251	upstream	1	26	1	1_H929_CREB1_hg38::1	26	Gene CCDC43	FLJ31795, CCDC43	coiled-coil domain containing 43	NM_001099225.1, NM_144609.2		NP_001092695.1, NP_653210.2
GeneID:57003	CCDC47	17	63745250	63773728	28478	-	1	1_H929_CREB1_hg38::1::2726	-96	upstream	1	127	1	1_H929_CREB1_hg38::1	127	Gene CCDC47	GK001, CCDC47, MSTP041	coiled-coil domain containing 47	NM_020198.2, XM_005257527.1		NP_064583.2, XP_005257584.1
GeneID:79714	CCDC51	3	48432170	48441078	8908	-	2	1_H929_CREB1_hg38::1::4398, 1_H929_CREB1_hg38::1::4399	854, -5562	in gene, upstream	1	66	2	1_H929_CREB1_hg38::1	99	Gene CCDC51	FLJ12436, CCDC51	coiled-coil domain containing 51	NM_001256964.1, NM_024661.4, NM_001256969.2, NM_001256967.2, NM_001256968.2, NM_001256965.2, NM_001256966.2, XM_011534113.1		NP_001243893.1, NP_078937.3, NP_001243898.1, NP_001243896.1, NP_001243897.1, NP_001243894.1, NP_001243895.1
GeneID:51019	CCDC53	12	102012840	102062124	49284	-	1	1_H929_CREB1_hg38::1::1506	-36	upstream	1	31	1	1_H929_CREB1_hg38::1	31	Gene CCDC53	CCDC53, CGI-116	coiled-coil domain containing 53	NM_016053.3, NM_001301107.1, XM_011538423.1		NP_057137.1, NP_001288036.1
GeneID:284001	CCDC57	17	82101470	82213520	112050	-	2	1_H929_CREB1_hg38::1::2810, 1_H929_CREB1_hg38::1::2811	115312, 114880	downstream, downstream	1	29.5	2	1_H929_CREB1_hg38::1	32	Gene CCDC57	FLJ23754, CCDC57, FLJ00130, MGC102869, FLJ43953	coiled-coil domain containing 57	NM_198082.2, XM_011523545.1, XM_011523546.1, XM_011523547.1, XM_011523548.1, XM_011523549.1, XM_011523550.1, XM_011523551.1, XM_011523552.1, XM_011523553.1, XM_011523554.1, XM_011523555.1, XM_011523556.1, XM_005256345.3, XM_011523557.1, XM_011523558.1, XM		NP_932348.2
GeneID:131076	CCDC58	3	122359589	122383281	23692	-	1	1_H929_CREB1_hg38::1::4492	-879	upstream	1	32	1	1_H929_CREB1_hg38::1	32	Gene CCDC58	CCDC58, FLJ33273	coiled-coil domain containing 58	NM_001017928.2, XR_924096.1, XR_924097.1, XM_011512410.1, XM_005247108.2		NP_001017928.1
GeneID:29080	CCDC59	12	82352304	82358805	6501	-	1	1_H929_CREB1_hg38::1::1484	437	in gene	1	230	1	1_H929_CREB1_hg38::1	230	Gene CCDC59	HSPC128, TAP26, DKFZp686K1021, FLJ10294, BR22, CCDC59	coiled-coil domain containing 59	NM_014167.4, NR_033192.1		NP_054886.2
GeneID:729440	CCDC61	19	45995451	46018616	23165	+	2	1_H929_CREB1_hg38::1::3298, 1_H929_CREB1_hg38::1::3299	-187, 4373	upstream, in gene	1	48	2	1_H929_CREB1_hg38::1	59	Gene CCDC61	CCDC61	coiled-coil domain containing 61	NM_001267723.1, XM_005259191.2, XM_011527257.1, XM_005259192.3		NP_001254652.1
GeneID:92558	CCDC64	12	119989799	120094495	104696	+	1	1_H929_CREB1_hg38::1::1560	97337	in gene	1	43	1	1_H929_CREB1_hg38::1	43	Gene CCDC64	H_267D11.1, BICDR-1, CCDC64, FLJ26450	coiled-coil domain containing 64	NM_207311.2, XM_006719694.2, XM_005253991.3, XR_944834.1, XM_011538999.1, XR_944836.1, XM_006719696.2, XM_006719697.2, XM_011539000.1, XM_011539001.1		NP_997194.2
GeneID:146439	CCDC64B	16	3027710	3036963	9253	-	2	1_H929_CREB1_hg38::1::2155, 1_H929_CREB1_hg38::1::2156	15683, 12675	downstream, downstream	1	48.5	2	1_H929_CREB1_hg38::1	75	Gene CCDC64B	CCDC64B, BICDR-2, MGC158069	coiled-coil domain containing 64B	NM_001103175.1, XM_006720850.2, XM_005255135.3, XM_011522391.1		NP_001096645.1
GeneID:285331	CCDC66	3	56557111	56621836	64725	+	1	1_H929_CREB1_hg38::1::4439	169	in gene	1	18	1	1_H929_CREB1_hg38::1	18	Gene CCDC66	DKFZp686C0433, CCDC66	coiled-coil domain containing 66	NR_024460.1, NM_001012506.4, NM_001141947.1, XM_005265081.2, XM_005265082.2, XM_006713115.2, XM_011533611.1, XM_011533612.1, XM_011533613.1, XM_011533614.1, XM_011533615.1, XM_011533616.1, XM_011533617.1, XM_011533618.1, XM_005265083.2, XM_011533619.1, XM		NP_001012524.4, NP_001135419.1
GeneID:168455	CCDC71L	7	106656765	106661188	4423	-	1	1_H929_CREB1_hg38::1::5730	948	in gene	1	31	1	1_H929_CREB1_hg38::1	31	Gene CCDC71L	FLJ36031, FLJ25556, C7orf74, MGC16181, FLJ11436, CCDC71L	coiled-coil domain containing 71-like	NM_175884.4		NP_787080.2
GeneID:84318	CCDC77	12	389350	442642	53292	+	1	1_H929_CREB1_hg38::1::1307	250	in gene	1	124	1	1_H929_CREB1_hg38::1	124	Gene CCDC77	MGC13183, CCDC77	coiled-coil domain containing 77	NM_001130148.1, NM_032358.3, NM_001130146.1, NM_001130147.1		NP_001123620.1, NP_115734.1, NP_001123618.1, NP_001123619.1
GeneID:124093	CCDC78	16	722582	726881	4299	-	2	1_H929_CREB1_hg38::1::2113, 1_H929_CREB1_hg38::1::2114	5681, 5185	downstream, downstream	1	38	2	1_H929_CREB1_hg38::1	50	Gene CCDC78	CCDC78, FLJ34512, CNM4, JFP10, C16orf25, hsCCDC78	coiled-coil domain containing 78	NM_001031737.2, XM_006720838.1, XM_011522356.1, XM_011522357.1, XM_011522358.1, XM_011522359.1, XM_011522360.1, XM_011522361.1, XM_011522362.1, XM_011522363.1, XM_011522364.1, XM_011522365.1, XM_011522366.1, XM_011522367.1, XM_011522368.1, XM_011522369.1,		NP_001026907.2, XP_006720901.1
GeneID:83987	CCDC8	19	46410329	46413662	3333	-	1	1_H929_CREB1_hg38::1::3300	-98	upstream	1	20	1	1_H929_CREB1_hg38::1	20	Gene CCDC8	PPP1R20, DKFZp564K0322, CCDC8, 3M3	coiled-coil domain containing 8	NM_032040.4		NP_114429.2
GeneID:79780	CCDC82	11	96352765	96389931	37166	-	1	1_H929_CREB1_hg38::1::1228	-229	upstream	1	28	1	1_H929_CREB1_hg38::1	28	Gene CCDC82	FLJ23518, HSPC048, CCDC82	coiled-coil domain containing 82	NM_024725.3, XM_006718909.1, XM_011542984.1, XM_011542985.1, XM_011542986.1, XM_011542987.1, XM_011542988.1, XM_011542989.1, XM_005274292.2, XM_006718911.2		NP_079001.2, XP_006718972.1
GeneID:338657	CCDC84	11	118994353	119015793	21440	+	1	1_H929_CREB1_hg38::1::1268	24239	downstream	1	49	1	1_H929_CREB1_hg38::1	49	Gene CCDC84	CCDC84, DLNB14	coiled-coil domain containing 84	NM_198489.2, NR_104049.1, NR_104050.1, NR_104051.1, XR_246425.2, XR_246426.2, XM_005271541.2, XM_011542799.1, XM_011542800.1, XM_011542801.1, XR_246429.2, XR_246430.3, XR_953215.1, XR_953216.1, XM_011548783.1, XM_011548784.1, XM_011548785.1, XM_011548786.		NP_940891.1
GeneID:11007	CCDC85B	11	65890404	65891635	1231	+	2	1_H929_CREB1_hg38::1::1115, 1_H929_CREB1_hg38::1::1116	-1828, 10140	upstream, downstream	1	45.5	2	1_H929_CREB1_hg38::1	56	Gene CCDC85B	CCDC85B, DIPA	coiled-coil domain containing 85B	NM_006848.2		NP_006839.2
GeneID:79080	CCDC86	11	60841956	60851088	9132	+	1	1_H929_CREB1_hg38::1::1054	92	in gene	1	285	1	1_H929_CREB1_hg38::1	285	Gene CCDC86	MGC2574, FLJ22321, CCDC86	coiled-coil domain containing 86	NM_024098.3		NP_077003.1
GeneID:55231	CCDC87	11	66590169	66593083	2914	-	1	1_H929_CREB1_hg38::1::1129	219	in gene	1	29	1	1_H929_CREB1_hg38::1	29	Gene CCDC87	FLJ10786, CCDC87	coiled-coil domain containing 87	NM_018219.2		NP_060689.2
GeneID:55704	CCDC88A	2	55287842	55419921	132079	-	1	1_H929_CREB1_hg38::1::3570	17	in gene	1	46	1	1_H929_CREB1_hg38::1	46	Gene CCDC88A	DKFZp686D0630, KIAA1212, GRDN, GIV, HkRP1, GIRDIN, APE, CCDC88A	coiled-coil domain containing 88A	NM_001135597.1, NM_018084.4, NM_001254943.1, XM_005264421.1, XM_005264426.1, XM_005264418.3, XM_011532964.1, XM_011532965.1, XM_011532966.1, XM_011532967.1, XM_011532968.1, XM_011532969.1		NP_001129069.1, NP_060554.3, NP_001241872.1, XP_005264478.1, XP_005264483.1
GeneID:26093	CCDC9	19	47256474	47271953	15479	+	2	1_H929_CREB1_hg38::1::3312, 1_H929_CREB1_hg38::1::3313	70, 710	in gene, in gene	1	50.5	2	1_H929_CREB1_hg38::1	78	Gene CCDC9	CCDC9, DKFZp586M1019	coiled-coil domain containing 9	NM_015603.2		NP_056418.1
GeneID:60492	CCDC90B	11	83259093	83286407	27314	-	1	1_H929_CREB1_hg38::1::1214	7	in gene	1	101	1	1_H929_CREB1_hg38::1	101	Gene CCDC90B	MGC104239, MDS025, MDS011, CCDC90B	coiled-coil domain containing 90B	XM_005274154.1, NM_001286118.1, NM_001286116.1, NM_021825.4, NM_001286119.1, NM_001286120.1, NM_001286117.1, XM_005274156.2, XM_005274159.2		XP_005274211.1, NP_001273047.1, NP_001273045.1, NP_068597.2, NP_001273048.1, NP_001273049.1, NP_001273046.1
GeneID:55297	CCDC91	12	28188259	28550166	361907	+	1	1_H929_CREB1_hg38::1::1363	2546	in gene	1	20	1	1_H929_CREB1_hg38::1	20	Gene CCDC91	HSD8, CCDC91, p56, DKFZp779L1558, FLJ11088	coiled-coil domain containing 91	NM_018318.3, XM_005253413.1, XM_005253414.1, XM_005253415.1, XM_006719105.1, XM_006719103.2, XM_006719104.2, XM_011520728.1, XM_011520729.1, XM_011520730.1, XM_011520731.1, XM_011520732.1, XM_011520733.1, XM_011520734.1, XM_011520735.1		NP_060788.3, XP_005253470.1, XP_005253471.1, XP_005253472.1, XP_006719168.1
GeneID:55702	CCDC94	19	4247114	4269088	21974	+	1	1_H929_CREB1_hg38::1::2977	-74	upstream	1	213	1	1_H929_CREB1_hg38::1	213	Gene CCDC94	CCDC94, FLJ10374	coiled-coil domain containing 94	NM_018074.4		NP_060544.2
GeneID:90324	CCDC97	19	41310189	41324883	14694	+	1	1_H929_CREB1_hg38::1::3254	11843	in gene	1	57	1	1_H929_CREB1_hg38::1	57	Gene CCDC97	MGC20255, FLJ40267, CCDC97	coiled-coil domain containing 97	NM_052848.1, XM_005259377.3		NP_443080.1
GeneID:643669	CCER2	19	38908980	38914370	5390	-	1	1_H929_CREB1_hg38::1::3229	14690	downstream	1	130	1	1_H929_CREB1_hg38::1	130	Gene CCER2	CCER2	coiled-coil glutamate rich protein 2	NM_001243212.1, XM_011527217.1, XM_011527218.1, XM_011527219.1		NP_001230141.1
GeneID:54535	CCHCR1	6	31142439	31158238	15799	-	1	1_H929_CREB1_hg38::1::5219	-258	upstream	1	25	1	1_H929_CREB1_hg38::1	25	Gene CCHCR1	HCR, MGC126371, SBP, CCHCR1, C6orf18, MGC126372	coiled-coil alpha-helical rod protein 1	NM_019052.3, NM_001105563.1, NM_001105564.1, XM_005272832.1, XM_005272839.1, XM_005274987.1, XM_005274994.1, XM_005275137.1, XM_005275140.1, XM_005275265.1, XM_005275269.1, XM_005275423.1, XM_006725488.1, XM_006725702.1, XM_006726004.1, XM_011514702.1, XM		NP_061925.2, NP_001099033.1, NP_001099034.1, XP_005272889.1, XP_005272896.1, XP_005275044.1, XP_005275051.1, XP_005275194.1, XP_005275197.1, XP_005275322.1, XP_005275326.1, XP_005275480.1, XP_006725551.1, XP_006725765.1, XP_006726067.1
GeneID:10850	CCL27	9	34661883	34662692	809	-	1	1_H929_CREB1_hg38::1::6095	-3292	upstream	1	90	1	1_H929_CREB1_hg38::1	90	Gene CCL27	CTAK, CTACK, ALP, ILC, CCL27, SCYA27, PESKY, ESKINE	C-C motif chemokine ligand 27	NM_006664.3		NP_006655.1
GeneID:140706	CCM2L	20	32010379	32032182	21803	+	1	1_H929_CREB1_hg38::1::3930	-2859	upstream	1	23	1	1_H929_CREB1_hg38::1	23	Gene CCM2L	CCM2L, dJ310O13.5, FLJ43600, C20orf160	CCM2 like scaffolding protein	NM_080625.3, XM_011528566.1, XM_011528567.1, XM_011528568.1, XM_011528569.1, XM_006723706.2		NP_542192.2
GeneID:890	CCNA2	4	121816444	121823933	7489	-	1	1_H929_CREB1_hg38::1::4774	-3	upstream	1	106	1	1_H929_CREB1_hg38::1	106	Gene CCNA2	CCNA2, CCN1, CCNA	cyclin A2	NM_001237.3		NP_001228.1
GeneID:9133	CCNB2	15	59105085	59125045	19960	+	1	1_H929_CREB1_hg38::1::2000	3	in gene	1	30	1	1_H929_CREB1_hg38::1	30	Gene CCNB2	CCNB2, HsT17299	cyclin B2	NM_004701.3		NP_004692.1
GeneID:894	CCND2	12	4273733	4305356	31623	+	1	1_H929_CREB1_hg38::1::1313	-4293	upstream	1	18	1	1_H929_CREB1_hg38::1	18	Gene CCND2	MPPH3, MGC102758, KIAK0002, CCND2	cyclin D2	NM_001759.3, XM_005253813.3		NP_001750.1
GeneID:103752584	CCND2-AS1	12	4248767	4276184	27417	-	1	1_H929_CREB1_hg38::1::1313	6744	in gene	1	18	1	1_H929_CREB1_hg38::1	18	Gene CCND2-AS1	CCND2-AS1	CCND2 antisense RNA 1	NR_125790.1
GeneID:896	CCND3	6	41934933	42048894	113961	-	1	1_H929_CREB1_hg38::1::5304	-1666	upstream	1	48	1	1_H929_CREB1_hg38::1	48	Gene CCND3	CCND3		NM_001136125.2, NM_001760.4, NM_001136126.2, NM_001136017.3, NM_001287427.1, NM_001287434.1, XM_011514971.1, XM_011514972.1		NP_001129597.1, NP_001751.1, NP_001129598.1, NP_001129489.1, NP_001274356.1, NP_001274363.1
GeneID:901	CCNG2	4	77157204	77170060	12856	+	1	1_H929_CREB1_hg38::1::4727	-116	upstream	1	32	1	1_H929_CREB1_hg38::1	32	Gene CCNG2	CCNG2	cyclin G2	NM_004354.2, XM_011532398.1, XM_011532399.1		NP_004345.1
GeneID:902	CCNH	5	87391493	87413033	21540	-	1	1_H929_CREB1_hg38::1::4903	105	in gene	1	77	1	1_H929_CREB1_hg38::1	77	Gene CCNH	CycH, CCNH, p34, CAK, p37	cyclin H	NM_001239.3, NM_001199189.1, XM_005248627.2, XM_011543706.1, XM_005248629.3		NP_001230.1, NP_001186118.1
GeneID:10983	CCNI	4	77047155	77076013	28858	-	1	1_H929_CREB1_hg38::1::4726	-147	upstream	1	118	1	1_H929_CREB1_hg38::1	118	Gene CCNI	CCNI, CCNI1, CYC1, CYI	cyclin I	NM_006835.2, XM_011531555.1		NP_006826.1
GeneID:79616	CCNJL	5	160251659	160313703	62044	-	1	1_H929_CREB1_hg38::1::5048	52567	in gene	1	32	1	1_H929_CREB1_hg38::1	32	Gene CCNJL	CCNJL, FLJ14166	cyclin J like	NM_024565.5, XM_005265982.1, XM_006714917.2, XR_427810.2, XM_011534646.1, XR_427811.2, XM_011534647.1, XM_006714918.2, XM_011534648.1		NP_078841.3, XP_005266039.1
GeneID:8812	CCNK	14	99481402	99511515	30113	+	1	1_H929_CREB1_hg38::1::1871	-26	upstream	1	140	1	1_H929_CREB1_hg38::1	140	Gene CCNK	CPR4, MGC9113, CCNK	cyclin K	NM_001099402.1, XM_005268154.3, XM_011537275.1		NP_001092872.1
GeneID:57018	CCNL1	3	157146364	157160693	14329	-	1	1_H929_CREB1_hg38::1::4570	469	in gene	1	217	1	1_H929_CREB1_hg38::1	217	Gene CCNL1	PRO1073, CCNL1, BM-001, ania-6a, ANIA6A	cyclin L1	NM_020307.2, XM_005247647.2, XM_006713710.2, XM_005247648.2, XM_011513011.1, XM_005247649.2, XM_005247650.2, XM_005247651.2		NP_064703.1, XP_005247704.1
GeneID:81669	CCNL2	1	1385711	1399338	13627	-	4	1_H929_CREB1_hg38::1::10, 1_H929_CREB1_hg38::1::11, 1_H929_CREB1_hg38::1::12, 1_H929_CREB1_hg38::1::13	23818, 1066, -86, -8070	downstream, in gene, upstream, upstream	1	57.5	4	1_H929_CREB1_hg38::1	96	Gene CCNL2	HLA-ISO, ANIA-6B, CCNM, SB138, PCEE, CCNL2, DKFZp761A1210, HCLA-ISO, DKFZp762O195, CCNS	cyclin L2	NM_030937.4, NM_001039577.3, XM_006710931.1, XM_006710932.1, XM_011542216.1, XM_011542217.1, XM_011542218.1, XM_005244803.2, XR_946768.1, XR_946769.1, XM_011542219.1, XM_011542220.1, XM_011542221.1, XR_946770.1, XR_426630.2, XR_946771.1		NP_112199.2, NP_001034666.1, XP_006710994.1, XP_006710995.1
GeneID:904	CCNT1	12	48688458	48716998	28540	-	2	1_H929_CREB1_hg38::1::1388, 1_H929_CREB1_hg38::1::1389	34747, 294	downstream, in gene	1	54.5	2	1_H929_CREB1_hg38::1	86	Gene CCNT1	FLJ11223, HIVE1, DKFZp313N0919, DKFZp313A1331, DKFZp313O1211, CYCT1, CCNT, CCNT1	cyclin T1	NM_001240.3, NM_001277842.1		NP_001231.2, NP_001264771.1
GeneID:905	CCNT2	2	134918822	134959345	40523	+	1	1_H929_CREB1_hg38::1::3714	-118	upstream	1	36	1	1_H929_CREB1_hg38::1	36	Gene CCNT2	FLJ90560, CCNT2, FLJ13583, MGC134840, CYCT2	cyclin T2	NM_001241.3, NM_058241.2, NR_037649.1, XM_011512132.1, XM_006712827.2, XM_011512133.1, XM_011512134.1		NP_001232.1, NP_490595.1
GeneID:100129961	CCNT2-AS1	2	134866633	134918606	51973	-	1	1_H929_CREB1_hg38::1::3714	-98	upstream	1	36	1	1_H929_CREB1_hg38::1	36	Gene CCNT2-AS1	CCNT2-AS1, AC016725.4	CCNT2 antisense RNA 1	NR_036549.1
GeneID:9738	CCP110	16	19523857	19553408	29551	+	2	1_H929_CREB1_hg38::1::2213, 1_H929_CREB1_hg38::1::2214	-97, 31535	upstream, downstream	1	53	2	1_H929_CREB1_hg38::1	72	Gene CCP110	Cep110, KIAA0419, CCP110, CP110, DKFZp781G1416	centriolar coiled-coil protein 110kDa	NM_014711.4, NM_001199022.1, XM_005255719.1, XM_011545991.1, XM_011545992.1, XM_011545993.1		NP_055526.3, NP_001185951.1, XP_005255776.1
GeneID:9236	CCPG1	15	55355223	55408510	53287	-	1	1_H929_CREB1_hg38::1::1994	158	in gene	1	73	1	1_H929_CREB1_hg38::1	73	Gene CCPG1	FLJ60574, CCPG1, CPR8, KIAA1254	cell cycle progression 1	NM_004748.4, NM_020739.3, NM_001204450.1, NM_001204451.1		NP_004739.3, NP_065790.2, NP_001191379.1, NP_001191380.1
GeneID:2826	CCR10	17	42679402	42681827	2425	-	2	1_H929_CREB1_hg38::1::2620, 1_H929_CREB1_hg38::1::2621	4483, 1891	downstream, in gene	1	47.5	2	1_H929_CREB1_hg38::1	70	Gene CCR10	GPR2, CCR10	C-C motif chemokine receptor 10	NM_016602.2		NP_057686.2
GeneID:1235	CCR6	6	167111807	167139141	27334	+	1	1_H929_CREB1_hg38::1::5469	2865	in gene	1	20	1	1_H929_CREB1_hg38::1	20	Gene CCR6	CD196, STRL22, BN-1, DRY-6, CMKBR6, GPRCY4, DCR2, CKR6, GPR29, GPR-CY4, CKR-L3, CKRL3, CCR6	C-C motif chemokine receptor 6	NM_031409.3, NM_004367.5		NP_113597.2, NP_004358.2
GeneID:9034	CCRL2	3	46407166	46409523	2357	+	1	1_H929_CREB1_hg38::1::4386	-94	upstream	1	52	1	1_H929_CREB1_hg38::1	52	Gene CCRL2	ACKR5, HCR, CRAM-B, MGC34104, CRAM-A, CCRL2, CKRX, FLJ55815, CRAM, MGC116710	C-C motif chemokine receptor like 2	NM_003965.4, NM_001130910.1, XM_011534208.1, XM_011534209.1		NP_003956.2, NP_001124382.1
GeneID:25819	CCRN4L	4	139015759	139045939	30180	+	1	1_H929_CREB1_hg38::1::4784	-111	upstream	1	34	1	1_H929_CREB1_hg38::1	34	Gene CCRN4L	Ccr4c, MGC142054, CCR4L, CCRN4L, MGC4120817, MGC142060, NOCT, MGC78549, NOC		NM_012118.3		NP_036250.2
GeneID:9973	CCS	11	66593162	66606019	12857	+	1	1_H929_CREB1_hg38::1::1129	-298	upstream	1	29	1	1_H929_CREB1_hg38::1	29	Gene CCS	CCS, MGC138260	copper chaperone for superoxide dismutase	NM_005125.1, XR_247219.2		NP_005116.1
GeneID:10576	CCT2	12	69585428	69601577	16149	+	1	1_H929_CREB1_hg38::1::1473	12	in gene	1	54	1	1_H929_CREB1_hg38::1	54	Gene CCT2	TCP-1-beta, CCT2, 99D8.1, MGC142074, CCTB, PRO1633, CCT-beta, MGC142076, HEL-S-100n	chaperonin containing TCP1 subunit 2	NM_006431.2, NM_001198842.1		NP_006422.1, NP_001185771.1
GeneID:7203	CCT3	1	156308961	156338415	29454	-	1	1_H929_CREB1_hg38::1::465	47	in gene	1	51	1	1_H929_CREB1_hg38::1	51	Gene CCT3	TRIC5, PIG48, CCT-gamma, TCP-1-gamma, CCT3, CCTG	chaperonin containing TCP1 subunit 3	NM_001008800.2, NM_005998.4, NR_036564.1, NR_036565.1		NP_001008800.1, NP_005989.3
GeneID:10575	CCT4	2	61868127	61888671	20544	-	1	1_H929_CREB1_hg38::1::3579	-33	upstream	1	248	1	1_H929_CREB1_hg38::1	248	Gene CCT4	MGC126165, CCT4, MGC126164, CCT-DELTA, SRB, Cctd	chaperonin containing TCP1 subunit 4	NM_001256721.1, NM_006430.3		NP_001243650.1, NP_006421.2
GeneID:908	CCT6A	7	56051685	56063989	12304	+	1	1_H929_CREB1_hg38::1::5618	-5	upstream	1	49	1	1_H929_CREB1_hg38::1	49	Gene CCT6A	CCT6A, MGC126214, HTR3, TCPZ, MoDP-2, TTCP20, TCP20, CCT6, Cctz, CCT-zeta-1, MGC126215, CCT-zeta, TCP-1-zeta	chaperonin containing TCP1 subunit 6A	NM_001762.3, NM_001009186.1		NP_001753.1, NP_001009186.1
GeneID:10693	CCT6B	17	34927859	34980919	53060	-	3	1_H929_CREB1_hg38::1::2576, 1_H929_CREB1_hg38::1::2577, 1_H929_CREB1_hg38::1::2578	19415, 119, -1033	in gene, in gene, upstream	1	54.667	3	1_H929_CREB1_hg38::1	94	Gene CCT6B	CCTZ-2, TCP-1-zeta-2, TSA303, CCT6B, CCT-zeta-2, Cctz2	chaperonin containing TCP1 subunit 6B	NM_006584.3, NM_001193530.1, NM_001193529.2, XM_011524203.1		NP_006575.2, NP_001180459.1, NP_001180458.1
GeneID:10574	CCT7	2	73233425	73253022	19597	+	1	1_H929_CREB1_hg38::1::3612	-81	upstream	1	48	1	1_H929_CREB1_hg38::1	48	Gene CCT7	NIP7-1, CCT7, CCTH, CCTETA, TCP1ETA, MGC110985	chaperonin containing TCP1 subunit 7	NM_006429.3, NM_001009570.2, NM_001166284.1, NM_001166285.1, NR_029402.1, NR_029403.1, XM_011532478.1, XM_011532479.1		NP_006420.1, NP_001009570.1, NP_001159756.1, NP_001159757.1
GeneID:150160	CCT8L2	22	16590758	16592810	2052	-	1	1_H929_CREB1_hg38::1::4142	-8406	upstream	1	60	1	1_H929_CREB1_hg38::1	60	Gene CCT8L2	CCT8L2, CESK1, MGC118839, MGC118840	chaperonin containing TCP1 subunit 8 like 2	NM_014406.4		NP_055221.1
GeneID:977	CD151	11	832952	838835	5883	+	1	1_H929_CREB1_hg38::1::939	9736	downstream	1	37	1	1_H929_CREB1_hg38::1	37	Gene CD151	RAPH, GP27, SFA1, PETA-3, TSPAN24, MER2, CD151	CD151 molecule (Raph blood group)	NM_004357.4, NM_139030.3, NM_139029.1, NM_001039490.1		NP_004348.2, NP_620599.1, NP_620598.1, NP_001034579.1
GeneID:283316	CD163L1	12	7326484	7444185	117701	-	2	1_H929_CREB1_hg38::1::1331, 1_H929_CREB1_hg38::1::1332	74809, 4185	in gene, in gene	1	23.5	2	1_H929_CREB1_hg38::1	24	Gene CD163L1	CD163B, CD163L1, M160	CD163 molecule like 1	NM_174941.5, NM_001297650.1, XR_931282.1, XM_011520616.1, XM_011520617.1, XM_011520618.1, XM_011520619.1, XM_011520620.1, XM_011520621.1		NP_777601.2, NP_001284579.1
GeneID:8763	CD164	6	109366514	109382559	16045	-	1	1_H929_CREB1_hg38::1::5378	255	in gene	1	40	1	1_H929_CREB1_hg38::1	40	Gene CD164	DFNA66, MGC-24, MUC-24, CD164, endolyn	CD164 molecule	NM_006016.4, NM_001142401.1, NM_001142402.1, NM_001142403.1, NM_001142404.1		NP_006007.2, NP_001135873.1, NP_001135874.1, NP_001135875.1, NP_001135876.1
GeneID:388611	CD164L2	1	27379100	27383333	4233	-	2	1_H929_CREB1_hg38::1::161, 1_H929_CREB1_hg38::1::162	-8443, -9243	upstream, upstream	1	36.5	2	1_H929_CREB1_hg38::1	43	Gene CD164L2	UNQ6122, CD164L2	CD164 molecule like 2	NM_207397.3, XM_005245868.3, XR_241190.3, XM_011541441.1		NP_997280.2
GeneID:930	CD19	16	28931916	28939347	7431	+	1	1_H929_CREB1_hg38::1::2248	-6764	upstream	1	28	1	1_H929_CREB1_hg38::1	28	Gene CD19	MGC12802, CD19, B4, CVID3	CD19 molecule	NM_001178098.1, NM_001770.5, XM_006721103.2, XR_950871.1, XR_950872.1, XM_011545981.1		NP_001171569.1, NP_001761.3
GeneID:57124	CD248	11	66314487	66317044	2557	-	1	1_H929_CREB1_hg38::1::1125	4980	downstream	1	30	1	1_H929_CREB1_hg38::1	30	Gene CD248	CD248, MGC119479, TEM1, CD164L1, MGC119478	CD248 molecule	NM_020404.2		NP_065137.1
GeneID:23607	CD2AP	6	47477746	47627263	149517	+	1	1_H929_CREB1_hg38::1::5324	-146	upstream	1	76	1	1_H929_CREB1_hg38::1	76	Gene CD2AP	CMS, CD2AP, DKFZp586H0519	CD2-associated protein	NM_012120.2, XM_005248976.1, XM_005248977.2, XM_011514449.1		NP_036252.1, XP_005249033.1
GeneID:10421	CD2BP2	16	30350766	30355361	4595	-	1	1_H929_CREB1_hg38::1::2262	-63	upstream	1	88	1	1_H929_CREB1_hg38::1	88	Gene CD2BP2	FWP010, LIN1, CD2BP2, U5-52K, Snu40, PPP1R59	CD2 (cytoplasmic tail) binding protein 2	NM_006110.2, NM_001243646.1		NP_006101.1, NP_001230575.1
GeneID:124599	CD300LB	17	74521174	74531474	10300	-	1	1_H929_CREB1_hg38::1::2749	17330	downstream	1	322	1	1_H929_CREB1_hg38::1	322	Gene CD300LB	CLM-7, TREM-5, CLM7, CMRF35-A2, CD300b, CD300LB, TREM5, IREM3, IREM-3		NM_174892.3, XM_005257027.2		NP_777552.3
GeneID:51293	CD320	19	8302127	8308356	6229	-	1	1_H929_CREB1_hg38::1::3028	324	in gene	1	33	1	1_H929_CREB1_hg38::1	33	Gene CD320	8D6, TCBLR, CD320, 8D6A	CD320 molecule	NM_016579.3, NM_001165895.1		NP_057663.1, NP_001159367.1
GeneID:951	CD37	19	49335365	49340606	5241	+	1	1_H929_CREB1_hg38::1::3344	4347	in gene	1	27	1	1_H929_CREB1_hg38::1	27	Gene CD37	GP52-40, MGC120234, CD37, TSPAN26	CD37 molecule	NM_001040031.1, NM_001774.2, XM_005259435.2, XM_005259436.2, XM_011527542.1, XM_011527543.1, XM_011527544.1		NP_001035120.1, NP_001765.1
GeneID:10849	CD3EAP	19	45406209	45410766	4557	+	1	1_H929_CREB1_hg38::1::3282	287	in gene	1	42	1	1_H929_CREB1_hg38::1	42	Gene CD3EAP	CAST, ASE1, ASE-1, MGC118851, PAF49, CD3EAP	CD3e molecule associated protein	NM_012099.1, NM_001297590.1		NP_036231.1, NP_001284519.1
GeneID:917	CD3G	11	118344316	118353782	9466	+	1	1_H929_CREB1_hg38::1::1265	15236	downstream	1	182	1	1_H929_CREB1_hg38::1	182	Gene CD3G	MGC138597, CD3-GAMMA, CD3G, FLJ17620, T3G, FLJ17664, FLJ94613, FLJ79544, IMD17	CD3g molecule	NM_000073.2, XM_005271724.2, XM_006718941.2		NP_000064.1
GeneID:1604	CD55	1	207321472	207360966	39494	+	1	1_H929_CREB1_hg38::1::590	64	in gene	1	76	1	1_H929_CREB1_hg38::1	76	Gene CD55	DAF, TC, CD55, CROM, CR	CD55 molecule (Cromer blood group)	NM_000574.4, NM_001114752.2, NM_001300902.1, NM_001300903.1, NM_001300904.1, NR_125349.1		NP_000565.1, NP_001108224.1, NP_001287831.1, NP_001287832.1, NP_001287833.1
GeneID:967	CD63	12	55725443	55729673	4230	-	1	1_H929_CREB1_hg38::1::1427	425	in gene	1	28	1	1_H929_CREB1_hg38::1	28	Gene CD63	MLA1, OMA81H, ME491, LAMP-3, TSPAN30, CD63	CD63 molecule	NM_001257389.1, NM_001257390.1, NM_001257391.1, NM_001257392.1, NM_001257400.1, NM_001257401.1, NM_001780.5, NM_001267698.1		NP_001244318.1, NP_001244319.1, NP_001244320.1, NP_001244321.1, NP_001244329.1, NP_001771.1, NP_001244330.1, NP_001254627.1
GeneID:968	CD68	17	7579487	7582111	2624	+	1	1_H929_CREB1_hg38::1::2497	-6847	upstream	1	144	1	1_H929_CREB1_hg38::1	144	Gene CD68	LAMP4, SCARD1, DKFZp686M18236, GP110, CD68	CD68 molecule	NM_001251.2, NM_001040059.1		NP_001242.2, NP_001035148.1
GeneID:971	CD72	9	35609979	35646857	36878	-	1	1_H929_CREB1_hg38::1::6103	42729	downstream	1	29	1	1_H929_CREB1_hg38::1	29	Gene CD72	CD72, CD72b, LYB2	CD72 molecule	NM_001782.2, XM_006716893.1, XM_011518074.1, XM_006716894.2, XM_011518075.1		NP_001773.1, XP_006716956.1
GeneID:972	CD74	5	150401637	150412936	11299	-	4	1_H929_CREB1_hg38::1::5036, 1_H929_CREB1_hg38::1::5037, 1_H929_CREB1_hg38::1::5038, 1_H929_CREB1_hg38::1::5039	2952, 2232, 1480, -24	in gene, in gene, in gene, upstream	1	40.25	4	1_H929_CREB1_hg38::1	54	Gene CD74	HLADG, DHLAG, FLJ98970, Ia-GAMMA, CD74, II	CD74 molecule	NM_001025158.2, NM_001025159.2, NM_004355.3		NP_001020329.1, NP_001020330.1, NP_004346.1
GeneID:975	CD81	11	2376177	2397419	21242	+	2	1_H929_CREB1_hg38::1::950, 1_H929_CREB1_hg38::1::951	1871, 24191	in gene, downstream	1	70	2	1_H929_CREB1_hg38::1	124	Gene CD81	CD81, TSPAN28, S5.7, TAPA1, CVID6	CD81 molecule	NM_004356.3, NM_001297649.1, XM_011520492.1		NP_004347.1, NP_001284578.1
GeneID:101927682	CD81-AS1	11	2328749	2377992	49243	-	1	1_H929_CREB1_hg38::1::950	-56	upstream	1	16	1	1_H929_CREB1_hg38::1	16	Gene CD81-AS1	CD81-AS1	CD81 antisense RNA 1	NR_108080.1
GeneID:81602	CDADC1	13	49247875	49293486	45611	+	1	1_H929_CREB1_hg38::1::1674	29	in gene	1	152	1	1_H929_CREB1_hg38::1	152	Gene CDADC1	MGC150615, CDADC1, bA103J18.1, MGC57136, NYD-SP15, MGC41774	cytidine and dCMP deaminase domain containing 1	NM_001193478.1, NM_030911.3, NR_036439.1, XM_006719874.1, XM_011535250.1, XM_011535251.1, XM_011535252.1, XM_011535253.1, XM_006719871.2		NP_001180407.1, NP_112173.1, XP_006719937.1
GeneID:8555	CDC14B	9	96490218	96619830	129612	-	2	1_H929_CREB1_hg38::1::6161, 1_H929_CREB1_hg38::1::6162	52758, -138	in gene, upstream	1	90	2	1_H929_CREB1_hg38::1	147	Gene CDC14B	hCDC14B, Cdc14B1, CDC14B, CDC14B3, Cdc14B2	cell division cycle 14B	NM_003671.3, NM_033331.2, NM_001077181.1, XM_011519146.1, XM_011519147.1, XR_929864.1, XR_929865.1, XR_929866.1, XM_011519148.1, XM_011519149.1, XM_011519150.1, XR_929867.1, XR_929868.1, XM_011519151.1, XM_011519152.1, XM_011519153.1, XM_011519154.1, XM_0		NP_003662.1, NP_201588.1, NP_001070649.1
GeneID:166979	CDC20B	5	55112971	55173177	60206	-	1	1_H929_CREB1_hg38::1::4867	-23	upstream	1	25	1	1_H929_CREB1_hg38::1	25	Gene CDC20B	FLJ37927, G6VTS76519, CDC20B	cell division cycle 20B	NM_152623.2, NM_001170402.1, NM_001145734.2, XM_011543218.1		NP_689836.2, NP_001163873.1, NP_001139206.2
GeneID:8697	CDC23	5	138187648	138213343	25695	-	1	1_H929_CREB1_hg38::1::4987	-81	upstream	1	40	1	1_H929_CREB1_hg38::1	40	Gene CDC23	APC8, CDC23, ANAPC8, CUT23	cell division cycle 23	NM_004661.3		NP_004652.2
GeneID:993	CDC25A	3	48157178	48188658	31480	-	1	1_H929_CREB1_hg38::1::4395	18	in gene	1	20	1	1_H929_CREB1_hg38::1	20	Gene CDC25A	CDC25A2, CDC25A		NM_001789.2, NM_201567.1, XM_011534316.1, XM_006713434.2, XM_006713435.2, XM_006713436.2		NP_001780.2, NP_963861.1
GeneID:994	CDC25B	20	3786772	3806121	19349	+	1	1_H929_CREB1_hg38::1::3887	9228	in gene	1	27	1	1_H929_CREB1_hg38::1	27	Gene CDC25B	CDC25B		NM_021873.3, NM_004358.4, NM_021872.3, NM_001287516.1, NM_001287517.1, NM_001287518.1, NM_001287519.1, NM_001287520.1, NM_001287522.1, NM_001287524.1, XR_937181.1		NP_068659.1, NP_004349.1, NP_068658.1, NP_001274445.1, NP_001274446.1, NP_001274447.1, NP_001274448.1, NP_001274449.1, NP_001274451.1, NP_001274453.1
GeneID:995	CDC25C	5	138285265	138338355	53090	-	2	1_H929_CREB1_hg38::1::4988, 1_H929_CREB1_hg38::1::4989	6483, 819	in gene, in gene	1	114	2	1_H929_CREB1_hg38::1	195	Gene CDC25C	CDC25C, CDC25, PPP1R60		NM_001790.4, NM_001287582.1, NM_022809.3, NM_001287583.1, XM_005272145.2, XM_011543759.1, XM_011543760.1, XM_005272146.3, XM_011543761.1, XM_006714739.2, XM_011543762.1, XM_011543763.1, XM_011543764.1		NP_001781.2, NP_001274511.1, NP_073720.1, NP_001274512.1
GeneID:246184	CDC26	9	113267008	113275589	8581	-	1	1_H929_CREB1_hg38::1::6195	-27	upstream	1	108	1	1_H929_CREB1_hg38::1	108	Gene CDC26	CDC26, ANAPC12, C9orf17, APC12	cell division cycle 26	NM_139286.3		NP_644815.1
GeneID:11140	CDC37	19	10391131	10403595	12464	-	1	1_H929_CREB1_hg38::1::3052	-53	upstream	1	81	1	1_H929_CREB1_hg38::1	81	Gene CDC37	CDC37, P50CDC37	cell division cycle 37	NM_007065.3, XM_011527652.1		NP_008996.1
GeneID:55664	CDC37L1	9	4679553	4708399	28846	+	1	1_H929_CREB1_hg38::1::6069	-17	upstream	1	58	1	1_H929_CREB1_hg38::1	58	Gene CDC37L1	FLJ20639, HARC, CDC37B, CDC37L1	cell division cycle 37 like 1	NM_017913.3		NP_060383.2
GeneID:101929351	CDC37L1-AS1	9	4676600	4679480	2880	-	1	1_H929_CREB1_hg38::1::6069	-56	upstream	1	58	1	1_H929_CREB1_hg38::1	58	Gene CDC37L1-AS1	CDC37L1-AS1	CDC37L1 antisense RNA 1 (head to head)	NR_121598.1, NR_121597.1
GeneID:51362	CDC40	6	110180421	110232232	51811	+	1	1_H929_CREB1_hg38::1::5379	-101	upstream	1	15	1	1_H929_CREB1_hg38::1	15	Gene CDC40	MGC102802, CDC40, PRPF17, FLJ10564, EHB3, PRP17	cell division cycle 40	NM_015891.2, XM_011535880.1		NP_056975.1
GeneID:998	CDC42	1	22052627	22092943	40316	+	1	1_H929_CREB1_hg38::1::117	45	in gene	1	62	1	1_H929_CREB1_hg38::1	62	Gene CDC42	TKS, G25K, CDC42, CDC42Hs		NM_001039802.1, NM_001791.3, NM_044472.2		NP_001034891.1, NP_001782.1, NP_426359.1
GeneID:23580	CDC42EP4	17	73283624	73312004	28380	-	2	1_H929_CREB1_hg38::1::2747, 1_H929_CREB1_hg38::1::2748	23108, 1204	in gene, in gene	1	26	2	1_H929_CREB1_hg38::1	28	Gene CDC42EP4	CDC42EP4, BORG4, MGC17125, MGC3740, CEP4, KAIA1777	CDC42 effector protein 4	NM_012121.4, XM_005257182.2		NP_036253.2, XP_005257239.1
GeneID:148170	CDC42EP5	19	54465025	54473290	8265	-	1	1_H929_CREB1_hg38::1::3405	8522	downstream	1	70	1	1_H929_CREB1_hg38::1	70	Gene CDC42EP5	Borg3, MGC21945, MGC71153, CDC42EP5, CEP5		NM_145057.3		NP_659494.2
GeneID:8318	CDC45	22	19479385	19520612	41227	+	1	1_H929_CREB1_hg38::1::4157	199	in gene	1	226	1	1_H929_CREB1_hg38::1	226	Gene CDC45	CDC45L2, CDC45L, PORC-PI-1, CDC45	cell division cycle 45	NM_001178010.2, NM_001178011.2, NM_003504.4, XM_005261285.2, XM_005261286.3, XM_011530415.1, XM_011530416.1, XM_011530417.1, XM_011530418.1, XR_937930.1, XM_011530419.1		NP_001171481.1, NP_001171482.1, NP_003495.1, XP_005261342.1
GeneID:988	CDC5L	6	44387514	44450424	62910	+	1	1_H929_CREB1_hg38::1::5322	-122	upstream	1	129	1	1_H929_CREB1_hg38::1	129	Gene CDC5L	hCDC5, CDC5-LIKE, KIAA0432, CDC5L, dJ319D22.1, CDC5, CEF1, PCDC5RP	cell division cycle 5 like	NM_001253.3, XM_006715289.2, XR_926346.1		NP_001244.1
GeneID:79577	CDC73	1	193121958	193254815	132857	+	1	1_H929_CREB1_hg38::1::555	-38	upstream	1	32	1	1_H929_CREB1_hg38::1	32	Gene CDC73	C1orf28, FLJ23316, FIHP, HPTJT, HRPT2, HYX, HRPT1, CDC73	cell division cycle 73	NM_024529.4, XM_006711537.2		NP_078805.3
GeneID:157313	CDCA2	8	25458574	25511308	52734	+	1	1_H929_CREB1_hg38::1::5896	466	in gene	1	51	1	1_H929_CREB1_hg38::1	51	Gene CDCA2	MGC129907, Repo-Man, CDCA2, MGC129906, PPP1R81, FLJ25804	cell division cycle associated 2	NM_152562.2, XM_006716294.1, XM_005273418.2, XM_011544415.1, XR_949377.1, XM_011544416.1, XM_011544417.1, XM_011544418.1, XM_011544419.1, XM_011544420.1		NP_689775.2, XP_006716357.1, XP_005273475.1
GeneID:83461	CDCA3	12	6844798	6852066	7268	-	2	1_H929_CREB1_hg38::1::1324, 1_H929_CREB1_hg38::1::1325	610, -446	in gene, upstream	1	52	2	1_H929_CREB1_hg38::1	57	Gene CDCA3	GRCC8, CDCA3, TOME-1, FBXO52, MGC2577	cell division cycle associated 3	NM_031299.5, NM_001297602.1, NM_001297603.1, NM_001297604.1, NR_123727.1, XM_011521027.1, XM_011521028.1, XM_011521029.1, XM_011521030.1		NP_112589.1, NP_001284531.1, NP_001284532.1, NP_001284533.1
GeneID:55038	CDCA4	14	105009573	105021088	11515	-	1	1_H929_CREB1_hg38::1::1905	-64	upstream	1	32	1	1_H929_CREB1_hg38::1	32	Gene CDCA4	FLJ20764, MGC19517, SEI-3/HEPP, FLJ52878, HEPP, CDCA4	cell division cycle associated 4	NM_145701.2, NM_017955.3		NP_663747.1, NP_060425.2
GeneID:113130	CDCA5	11	65061009	65084150	23141	-	1	1_H929_CREB1_hg38::1::1097	-42	upstream	1	203	1	1_H929_CREB1_hg38::1	203	Gene CDCA5	MGC16386, CDCA5, SORORIN	cell division cycle associated 5	NM_080668.3, XM_005273733.2, XM_005273734.2, XM_011544743.1, XM_011544744.1, XM_011544745.1, XM_011544746.1, XR_949779.1, XM_011544747.1, XR_949781.1, XM_011544748.1, XM_011544749.1		NP_542399.1
GeneID:83879	CDCA7	2	173354017	173368990	14973	+	1	1_H929_CREB1_hg38::1::3757	735	in gene	1	45	1	1_H929_CREB1_hg38::1	45	Gene CDCA7	MGC34109, JPO1, FLJ14736, FLJ14722, CDCA7	cell division cycle associated 7	NM_145810.2, NM_031942.4, XM_011511957.1, XR_923034.1		NP_665809.1, NP_114148.3
GeneID:55143	CDCA8	1	37692401	37709719	17318	+	2	1_H929_CREB1_hg38::1::218, 1_H929_CREB1_hg38::1::219	-1793, -17	upstream, upstream	1	108.5	2	1_H929_CREB1_hg38::1	158	Gene CDCA8	DasraB, FLJ10468, BOR, CDCA8, FLJ12042, MESRGP, BOREALIN	cell division cycle associated 8	NM_001256875.1, NM_018101.3		NP_001243804.1, NP_060571.1
GeneID:1012	CDH13	16	82626794	83796610	1169816	+	1	1_H929_CREB1_hg38::1::2397	1086966	in gene	1	33	1	1_H929_CREB1_hg38::1	33	Gene CDH13	CDH13, CDHH		NM_001220491.1, NM_001220489.1, NM_001257.4, NM_001220490.1, NM_001220488.1, NM_001220492.1, XM_011522804.1, XM_011522805.1		NP_001207420.1, NP_001207418.1, NP_001248.1, NP_001207419.1, NP_001207417.1, NP_001207421.1
GeneID:1015	CDH17	8	94127162	94217303	90141	-	1	1_H929_CREB1_hg38::1::5975	96983	downstream	1	27	1	1_H929_CREB1_hg38::1	27	Gene CDH17	CDH17, MGC138218, CDH16, HPT-1, FLJ26931, MGC142024, HPT1		NM_004063.3, NM_001144663.1, XM_011516790.1		NP_004054.3, NP_001138135.1
GeneID:92211	CDHR1	10	84194635	84219621	24986	+	1	1_H929_CREB1_hg38::1::836	-91	upstream	1	27	1	1_H929_CREB1_hg38::1	27	Gene CDHR1	RP65, CORD15, PRCAD, DKFZp434A132, PCDH21, KIAA1775, CDHR1	cadherin related family member 1	NM_001171971.2, NM_033100.3, XM_011540337.1, XM_011540338.1, XM_011540339.1, XM_011540340.1		NP_001165442.1, NP_149091.1
GeneID:54825	CDHR2	5	176542511	176595768	53257	+	1	1_H929_CREB1_hg38::1::5063	-4655	upstream	1	96	1	1_H929_CREB1_hg38::1	96	Gene CDHR2	CDHR2, FLJ20383, FLJ20124, PCLKC, PCDH24, MGC163154	cadherin related family member 2	NM_001171976.1, NM_017675.4, XM_011534584.1		NP_001165447.1, NP_060145.3
GeneID:389118	CDHR4	3	49790732	49803164	12432	-	3	1_H929_CREB1_hg38::1::4411, 1_H929_CREB1_hg38::1::4412, 1_H929_CREB1_hg38::1::4413	16476, 556, -260	downstream, in gene, upstream	1	27	3	1_H929_CREB1_hg38::1	41	Gene CDHR4	PRO34300, CDH29, CDHR4, MGC164982	cadherin related family member 4	NM_001007540.3, XM_011533696.1, XM_011533697.1, XM_011533698.1, XM_011533699.1, XM_011533700.1, XM_011533701.1, XR_940423.1, XR_940424.1		NP_001007541.2
GeneID:29965	CDIP1	16	4510675	4538815	28140	-	1	1_H929_CREB1_hg38::1::2183	-1	upstream	1	27	1	1_H929_CREB1_hg38::1	27	Gene CDIP1	I1, C16orf5, CDIP, CDIP1, LITAFL	cell death-inducing p53 target 1	NM_013399.2, NM_001199054.1, NM_001199055.1, NM_001199056.1, XM_011522468.1		NP_037531.2, NP_001185983.1, NP_001185984.1, NP_001185985.1
GeneID:10423	CDIPT	16	29858356	29863288	4932	-	1	1_H929_CREB1_hg38::1::2255	-360	upstream	1	53	1	1_H929_CREB1_hg38::1	53	Gene CDIPT	PIS, CDIPT, MGC1328, PIS1		NM_006319.4, NM_001286585.1, NM_001286586.1, XM_005255038.3		NP_006310.1, NP_001273514.1, NP_001273515.1
GeneID:440356	CDIPT-AS1	16	29863683	29868053	4370	+	1	1_H929_CREB1_hg38::1::2255	-35	upstream	1	53	1	1_H929_CREB1_hg38::1	53	Gene CDIPT-AS1	FLJ27521, CDIPT-AS1	CDIPT antisense RNA 1 (head to head)	NR_015396.1, NR_024370.1
GeneID:983	CDK1	10	60778331	60794852	16521	+	1	1_H929_CREB1_hg38::1::794	21	in gene	1	22	1	1_H929_CREB1_hg38::1	22	Gene CDK1	CDK1, CDC2, P34CDC2, CDC28A, DKFZp686L20222, MGC111195	cyclin-dependent kinase 1	NM_001786.4, NM_033379.4, NM_001170406.1, NM_001170407.1, XM_006718082.1, XM_005270303.2		NP_001777.1, NP_203698.1, NP_001163877.1, NP_001163878.1, XP_006718145.1
GeneID:8558	CDK10	16	89672247	89696364	24117	+	1	1_H929_CREB1_hg38::1::2443	28089	downstream	1	87	1	1_H929_CREB1_hg38::1	87	Gene CDK10	PISSLRE, CDK10	cyclin-dependent kinase 10	NM_052988.4, NM_052987.3, NM_001098533.2, NM_001160367.1, NR_027702.1, NR_027703.1, XM_006721308.1, XM_006721310.1, XM_011523405.1, XM_011523406.1, XM_011523407.1, XM_011523408.1, XM_011523409.1, XM_011523410.1, XM_011523411.1, XM_011523412.1, XM_01152341		NP_443714.3, NP_443713.2, NP_001092003.2, NP_001153839.1, XP_006721371.1, XP_006721373.1
GeneID:728642	CDK11A	1	1702730	1724352	21622	-	1	1_H929_CREB1_hg38::1::22	-32	upstream	1	205	1	1_H929_CREB1_hg38::1	205	Gene CDK11A	MGC131975, CDK11A, p58GTA, CDC2L2, PITSLRE, CDK11-p58, CDC2L3, CDK11-p110, CDK11-p46	cyclin-dependent kinase 11A	NM_033529.2, NM_024011.2		NP_277071.2, NP_076916.2
GeneID:984	CDK11B	1	1635226	1659839	24613	-	1	1_H929_CREB1_hg38::1::20	799	in gene	1	254	1	1_H929_CREB1_hg38::1	254	Gene CDK11B	CDC2L1, FLJ59152, CDC2L2, p58, CDK11-p58, p58CDC2L1, CDK11-p46, p58CLK-1, PK58, CDK11B, CDK11, CLK-1, CDK11-p110	cyclin-dependent kinase 11B	NM_033486.2, NM_001787.2, NM_033487.2, NM_033489.2, NM_001291345.1, NM_033490.2, XM_011542490.1, XM_011542491.1, XM_011542492.1, XM_011542493.1, XM_006711065.2, XM_011542494.1, XM_011542495.1, XM_011542496.1, XM_006711071.2		NP_277021.2, NP_001778.2, NP_277022.1, NP_277024.2, NP_001278274.1, NP_277025.1
GeneID:51755	CDK12	17	39461486	39567559	106073	+	1	1_H929_CREB1_hg38::1::2601	-174	upstream	1	37	1	1_H929_CREB1_hg38::1	37	Gene CDK12	KIAA0904, CRKR, CRK7, CDK12, CRKRS, hCDK12	cyclin-dependent kinase 12	NM_015083.2, NM_016507.3, XM_005257456.2, XM_011524892.1, XM_011524893.1, XM_011524894.1, XM_011524895.1, XM_011524896.1, XM_011524897.1, XM_011524898.1, XM_011524899.1, XM_011524900.1, XM_011524901.1, XM_011524902.1, XM_011524903.1, XM_011524904.1, XM_01		NP_055898.1, NP_057591.2
GeneID:8621	CDK13	7	39949838	40097134	147296	+	1	1_H929_CREB1_hg38::1::5590	-302	upstream	1	28	1	1_H929_CREB1_hg38::1	28	Gene CDK13	CHED, FLJ35215, CDC2L, KIAA1791, CDC2L5, CDK13, hCDK13	cyclin-dependent kinase 13	NM_003718.4, NM_031267.3, XM_011515597.1, XM_011515598.1		NP_003709.3, NP_112557.2
GeneID:65061	CDK15	2	201790459	201895550	105091	+	1	1_H929_CREB1_hg38::1::3809	-9227	upstream	1	89	1	1_H929_CREB1_hg38::1	89	Gene CDK15	PFTK2, CDK15, PFTAIRE2, ALS2CR7	cyclin-dependent kinase 15	NM_001261435.1, NM_001261436.1, NM_139158.2, XM_005246781.3, XM_006712696.2, XM_011511650.1, XM_005246782.3, XM_011511651.1, XM_011511652.1, XM_011511653.1, XR_922990.1, XM_011511654.1, XR_922991.1, XM_011511655.1, XM_011511656.1, XM_011511657.1		NP_001248364.1, NP_001248365.1, NP_631897.1
GeneID:5127	CDK16	X	47217881	47229997	12116	+	2	1_H929_CREB1_hg38::1::6349, 1_H929_CREB1_hg38::1::6350	636, 15623	in gene, downstream	1	29	2	1_H929_CREB1_hg38::1	42	Gene CDK16	PCTAIRE, PCTK1, PCTGAIRE, FLJ16665, CDK16, PCTAIRE1	cyclin-dependent kinase 16	NM_033018.3, NM_006201.4, NM_001170460.1, XM_011543920.1, XM_011543921.1, XM_011543922.1, XM_011543923.1, XM_011543924.1, XM_011543925.1, XM_011543926.1, XM_011543927.1, XM_011543928.1, XR_949017.1		NP_148978.2, NP_006192.1, NP_001163931.1
GeneID:23097	CDK19	6	110609978	110816516	206538	-	1	1_H929_CREB1_hg38::1::5380	612	in gene	1	43	1	1_H929_CREB1_hg38::1	43	Gene CDK19	bA346C16.3, CDK19, CDC2L6, KIAA1028, CDK11	cyclin-dependent kinase 19	NM_001300963.1, NM_001300964.1, NM_001300960.1, NM_015076.4, XM_011535630.1, XM_011535631.1, XM_011535632.1, XM_005266871.2, XM_005266872.2		NP_001287892.1, NP_001287893.1, NP_001287889.1, NP_055891.1
GeneID:1017	CDK2	12	55966769	55972789	6020	+	1	1_H929_CREB1_hg38::1::1431	7055	downstream	1	131	1	1_H929_CREB1_hg38::1	131	Gene CDK2	p33(CDK2), CDK2, CDKN2	cyclin-dependent kinase 2	NM_001798.4, NM_052827.3, NM_001290230.1, XM_011537732.1		NP_001789.2, NP_439892.2, NP_001277159.1
GeneID:23552	CDK20	9	87966441	87974780	8339	-	1	1_H929_CREB1_hg38::1::6137	92	in gene	1	50	1	1_H929_CREB1_hg38::1	50	Gene CDK20	P42, CDK20, PNQALRE, CDCH, CCRK	cyclin-dependent kinase 20	NM_178432.3, NM_012119.4, NM_001170639.1, NM_001170640.1, NM_001039803.2, XM_011518425.1, XM_011518426.1, XM_011518427.1, XM_011518428.1, XM_011518429.1, XM_011518430.1, XM_011518431.1, XM_011518432.1, XM_011518433.1, XM_011518434.1, XM_011518435.1, XM_01		NP_848519.1, NP_036251.2, NP_001164110.1, NP_001164111.1, NP_001034892.1
GeneID:10263	CDK2AP2	11	67506490	67508728	2238	-	2	1_H929_CREB1_hg38::1::1144, 1_H929_CREB1_hg38::1::1145	3432, 120	downstream, in gene	1	64.5	2	1_H929_CREB1_hg38::1	98	Gene CDK2AP2	FLJ10636, CDK2AP2, DOC-1R, p14	cyclin-dependent kinase 2 associated protein 2	NM_005851.4, NM_001271849.1, NR_073484.1		NP_005842.1, NP_001258778.1
GeneID:1019	CDK4	12	57747727	57752447	4720	-	2	1_H929_CREB1_hg38::1::1456, 1_H929_CREB1_hg38::1::1457	7839, -65	downstream, upstream	1	127.5	2	1_H929_CREB1_hg38::1	229	Gene CDK4	PSK-J3, MGC14458, CMM3, CDK4	cyclin-dependent kinase 4	NM_000075.3		NP_000066.1
GeneID:1020	CDK5	7	151053812	151057965	4153	-	2	1_H929_CREB1_hg38::1::5822, 1_H929_CREB1_hg38::1::5823	1570, -83	in gene, upstream	1	48.5	2	1_H929_CREB1_hg38::1	66	Gene CDK5	CDK5, PSSALRE, LIS7	cyclin-dependent kinase 5	NM_004935.3, NM_001164410.2		NP_004926.1, NP_001157882.1
GeneID:8941	CDK5R2	2	218959628	218962155	2527	+	1	1_H929_CREB1_hg38::1::3831	-65	upstream	1	18	1	1_H929_CREB1_hg38::1	18	Gene CDK5R2	NCK5AI, P39, CDK5R2, p39nck5ai	cyclin-dependent kinase 5, regulatory subunit 2 (p39)	NM_003936.4		NP_003927.1
GeneID:55755	CDK5RAP2	9	120388869	120580170	191301	-	2	1_H929_CREB1_hg38::1::6205, 1_H929_CREB1_hg38::1::6206	-38, -4022	upstream, upstream	1	49.5	2	1_H929_CREB1_hg38::1	68	Gene CDK5RAP2	DKFZp686D1070, Cep215, DKFZp686B1070, CDK5RAP2, MCPH3, KIAA1633, C48	CDK5 regulatory subunit associated protein 2	NR_073554.1, NR_073558.1, NM_018249.5, NM_001011649.2, NR_073555.1, NR_073557.1, NM_001272039.1, NR_073556.1, XM_006717182.1, XM_006717185.1, XM_011518860.1, XM_011518861.1		NP_060719.4, NP_001011649.1, NP_001258968.1, XP_006717245.1, XP_006717248.1
GeneID:80279	CDK5RAP3	17	47967904	47981786	13882	+	1	1_H929_CREB1_hg38::1::2666	2960	in gene	1	32	1	1_H929_CREB1_hg38::1	32	Gene CDK5RAP3	OK/SW-cl.114, CDK5RAP3, IC53, HSF-27, C53, LZAP, PP1553, MST016	CDK5 regulatory subunit associated protein 3	NM_001278197.1, NM_176096.2, NM_001278217.1, NM_001278198.1, NM_001278216.1, XM_011525295.1, XM_011525296.1, XM_011525297.1, XM_011525298.1, XM_011525299.1		NP_001265126.1, NP_788276.1, NP_001265146.1, NP_001265127.1, NP_001265145.1
GeneID:1024	CDK8	13	26254125	26405238	151113	+	1	1_H929_CREB1_hg38::1::1636	-205	upstream	1	40	1	1_H929_CREB1_hg38::1	40	Gene CDK8	MGC126075, MGC126074, K35, CDK8	cyclin-dependent kinase 8	NM_001260.1, XM_005266215.1, XM_005266216.3, XM_011534863.1, XM_011534864.1, XM_011534865.1		NP_001251.1, XP_005266272.1
GeneID:1025	CDK9	9	127786026	127790773	4747	+	1	1_H929_CREB1_hg38::1::6237	70	in gene	1	19	1	1_H929_CREB1_hg38::1	19	Gene CDK9	PITALRE, TAK, CDK9, C-2k, CTK1, CDC2L4	cyclin-dependent kinase 9	NM_001261.3		NP_001252.1
GeneID:51265	CDKL3	5	134236120	134371469	135349	-	2	1_H929_CREB1_hg38::1::4971, 1_H929_CREB1_hg38::1::4972	145421, 429	downstream, in gene	1	65	2	1_H929_CREB1_hg38::1	73	Gene CDKL3	NKIAMRE, CDKL3	cyclin dependent kinase like 3	NM_016508.3, NM_001113575.1, NM_001300853.1, XM_011543429.1, XM_011543430.1, XM_011543431.1, XM_006714642.2, XR_948267.1, XM_006714644.2, XM_006714645.2, XM_011543432.1, XM_011543433.1, XM_011543434.1, XR_427712.2, XM_011543435.1, XM_011543436.1, XM_01154		NP_057592.2, NP_001107047.1, NP_001287782.1
GeneID:1026	CDKN1A	6	36676460	36687339	10879	+	1	1_H929_CREB1_hg38::1::5289	4036	in gene	1	33	1	1_H929_CREB1_hg38::1	33	Gene CDKN1A	CDKN1A, MDA-6, P21, SDI1, CDKN1, WAF1, p21CIP1, CAP20, CIP1		NM_000389.4, NM_078467.2, NM_001220778.1, NM_001220777.1, NM_001291549.1		NP_000380.1, NP_510867.1, NP_001207707.1, NP_001207706.1, NP_001278478.1
GeneID:1027	CDKN1B	12	12717270	12722383	5113	+	2	1_H929_CREB1_hg38::1::1344, 1_H929_CREB1_hg38::1::1345	8010, 8426	downstream, downstream	1	19	2	1_H929_CREB1_hg38::1	22	Gene CDKN1B	KIP1, CDKN1B, MEN4, P27KIP1, MEN1B, CDKN4		NM_004064.4		NP_004055.1
GeneID:91368	CDKN2AIPNL	5	134402065	134414603	12538	-	1	1_H929_CREB1_hg38::1::4973	2763	in gene	1	26	1	1_H929_CREB1_hg38::1	26	Gene CDKN2AIPNL	CDKN2AIPNL, MGC13017	CDKN2A interacting protein N-terminal like	NM_080656.2, XM_011543709.1		NP_542387.1
GeneID:1031	CDKN2C	1	50968695	50974637	5942	+	1	1_H929_CREB1_hg38::1::277	-8439	upstream	1	124	1	1_H929_CREB1_hg38::1	124	Gene CDKN2C	p18, INK4C, p18-INK4C, CDKN2C		NM_001262.2, NM_078626.2		NP_001253.1, NP_523240.1
GeneID:1032	CDKN2D	19	10566462	10568979	2517	-	2	1_H929_CREB1_hg38::1::3056, 1_H929_CREB1_hg38::1::3057	3059, -205	downstream, upstream	1	28	2	1_H929_CREB1_hg38::1	33	Gene CDKN2D	CDKN2D, p19, INK4D, p19-INK4D		NM_079421.2, NM_001800.3		NP_524145.1, NP_001791.1
GeneID:1033	CDKN3	14	54396934	54420218	23284	+	1	1_H929_CREB1_hg38::1::1789	-102	upstream	1	25	1	1_H929_CREB1_hg38::1	25	Gene CDKN3	KAP, FLJ25787, MGC70625, CDI1, CDKN3, KAP1, CIP2	cyclin-dependent kinase inhibitor 3	NM_005192.3, NM_001130851.1, XM_011536353.1		NP_005183.2, NP_001124323.1
GeneID:441549	CDNF	10	14819245	14838098	18853	-	1	1_H929_CREB1_hg38::1::736	50	in gene	1	150	1	1_H929_CREB1_hg38::1	150	Gene CDNF	ARMETL1, CDNF	cerebral dopamine neurotrophic factor	NM_001029954.2, XM_011519488.1, XM_011519489.1		NP_001025125.2
GeneID:50937	CDON	11	125956818	126063292	106474	-	1	1_H929_CREB1_hg38::1::1294	92	in gene	1	32	1	1_H929_CREB1_hg38::1	32	Gene CDON	MGC111524, HPE11, ORCAM, CDON, CDO, CDON1	cell adhesion associated, oncogene regulated	NM_016952.4, NM_001243597.1, XM_011542862.1, XM_011542863.1, XM_011542864.1, XM_011542865.1, XM_011542866.1		NP_058648.4, NP_001230526.1
GeneID:1039	CDR2	16	22345936	22374617	28681	-	2	1_H929_CREB1_hg38::1::2224, 1_H929_CREB1_hg38::1::2225	5017, -39	in gene, upstream	1	27.5	2	1_H929_CREB1_hg38::1	36	Gene CDR2	Yo, CDR2, CDR62	cerebellar degeneration related protein 2	NM_001802.1, XM_011545707.1		NP_001793.1
GeneID:30850	CDR2L	17	74987632	75005800	18168	+	2	1_H929_CREB1_hg38::1::2751, 1_H929_CREB1_hg38::1::2752	-5488, 25056	upstream, downstream	1	31.5	2	1_H929_CREB1_hg38::1	40	Gene CDR2L	HUMPPA, CDR2L	cerebellar degeneration-related protein 2-like	NM_014603.2, XM_006721852.2		NP_055418.2
GeneID:1040	CDS1	4	84582904	84651340	68436	+	1	1_H929_CREB1_hg38::1::4742	-72	upstream	1	29	1	1_H929_CREB1_hg38::1	29	Gene CDS1	CDS1, CDS		NM_001263.3, XM_005262687.2		NP_001254.2
GeneID:8760	CDS2	20	5126761	5197887	71126	+	4	1_H929_CREB1_hg38::1::3893, 1_H929_CREB1_hg38::1::3894, 1_H929_CREB1_hg38::1::3895, 1_H929_CREB1_hg38::1::3896	-7241, -6793, -137, 247	upstream, upstream, upstream, in gene	1	29.75	4	1_H929_CREB1_hg38::1	45	Gene CDS2	FLJ12936, CDS2, FLJ38111, FLJ41837		NM_003818.3, XM_006723660.1, XM_011529390.1		NP_003809.1, XP_006723723.1
GeneID:81620	CDT1	16	88803778	88809258	5480	+	2	1_H929_CREB1_hg38::1::2432, 1_H929_CREB1_hg38::1::2433	-3586, 7646	upstream, downstream	1	24.5	2	1_H929_CREB1_hg38::1	28	Gene CDT1	RIS2, CDT1, DUP	chromatin licensing and DNA replication factor 1	NM_030928.3		NP_112190.2
GeneID:9425	CDYL	6	4706159	4955544	249385	+	1	1_H929_CREB1_hg38::1::5094	71329	in gene	1	25	1	1_H929_CREB1_hg38::1	25	Gene CDYL	CDYL, MGC131936, CDYL1, DKFZp586C1622	chromodomain protein, Y-like	NM_001143970.1, NM_001143971.1, NR_026590.1, NM_004824.3, XM_011514997.1		NP_001137442.1, NP_001137443.1, NP_004815.3
GeneID:125931	CEACAM20	19	44504833	44529945	25112	-	1	1_H929_CREB1_hg38::1::3271	29177	downstream	1	164	1	1_H929_CREB1_hg38::1	164	Gene CEACAM20	CEACAM20, UNQ9366	carcinoembryonic antigen related cell adhesion molecule 20	NM_001102600.2, NM_001102599.2, NM_001102597.2, NM_001102598.2, XM_011526429.1, XM_011526430.1, XM_011526431.1, XM_011526432.1		NP_001096070.2, NP_001096069.2, NP_001096067.2, NP_001096068.2
GeneID:1051	CEBPB	20	50190583	50192690	2107	+	1	1_H929_CREB1_hg38::1::4004	105	in gene	1	32	1	1_H929_CREB1_hg38::1	32	Gene CEBPB	MGC32080, NF-IL6, TCF5, CEBPB, IL6DBP, LAP, C/EBP-beta, CRP2, LIP		NM_005194.3, NM_001285878.1, NM_001285879.1		NP_005185.2, NP_001272807.1, NP_001272808.1
GeneID:101927559	CEBPB-AS1	20	50184603	50192069	7466	-	1	1_H929_CREB1_hg38::1::4004	1381	in gene	1	32	1	1_H929_CREB1_hg38::1	32	Gene CEBPB-AS1	CEBPB-AS1	CEBPB antisense RNA 1	NR_125739.1
GeneID:10153	CEBPZ	2	37201629	37231597	29968	-	2	1_H929_CREB1_hg38::1::3536, 1_H929_CREB1_hg38::1::3537	35005, -51	downstream, upstream	1	27	2	1_H929_CREB1_hg38::1	31	Gene CEBPZ	CBF2, CEBPZ, HSP-CBF, CBF, NOC1		NM_005760.2		NP_005751.2
GeneID:100505876	CEBPZOS	2	37196492	37204743	8251	+	1	1_H929_CREB1_hg38::1::3536	100	in gene	1	23	1	1_H929_CREB1_hg38::1	23	Gene CEBPZOS	CEBPZOS, CEBPZ-AS1	CEBPZ opposite strand	NR_037879.1, NR_037880.1
GeneID:51816	CECR1	22	17178790	17221854	43064	-	1	1_H929_CREB1_hg38::1::4143	50334	downstream	1	36	1	1_H929_CREB1_hg38::1	36	Gene CECR1	SNEDS, IDGFL, ADA2, PAN, ADGF, CECR1	cat eye syndrome chromosome region, candidate 1	NM_001282225.1, NM_177405.2, NM_001282226.1, NM_001282227.1, NM_001282228.1, NM_001282229.1, XM_011546133.1, XM_006724080.2		NP_001269154.1, NP_803124.1, NP_001269155.1, NP_001269156.1, NP_001269157.1, NP_001269158.1
GeneID:27440	CECR5	22	17137520	17165287	27767	-	1	1_H929_CREB1_hg38::1::4143	-6233	upstream	1	36	1	1_H929_CREB1_hg38::1	36	Gene CECR5	CECR5	cat eye syndrome chromosome region, candidate 5	NM_017829.5, NM_033070.2, XM_011546126.1, XM_011546127.1, XM_005261236.3, XM_005261237.3		NP_060299.4, NP_149061.1
GeneID:100130717	CECR5-AS1	22	17159389	17165445	6056	+	1	1_H929_CREB1_hg38::1::4143	12131	downstream	1	36	1	1_H929_CREB1_hg38::1	36	Gene CECR5-AS1	CECR4, NCRNA00017, CECR5-AS1	CECR5 antisense RNA 1	NR_024482.1, NR_024483.1
GeneID:10658	CELF1	11	47465937	47565569	99632	-	2	1_H929_CREB1_hg38::1::1037, 1_H929_CREB1_hg38::1::1038	12321, 33	in gene, in gene	1	31	2	1_H929_CREB1_hg38::1	39	Gene CELF1	NAB50, CELF1, CUGBP, hNab50, NAPOR, CUG-BP, BRUNOL2, EDEN-BP, CUGBP1	CUGBP, Elav-like family member 1	NM_006560.3, NM_001025596.2, NM_001172639.1, NM_001172640.1, NM_198700.2, XM_011519847.1, XM_011519848.1, XM_011519849.1, XM_011519850.1, XM_011519851.1, XM_011519852.1, XM_011519853.1, XM_011519854.1, XM_011519855.1, XM_011519856.1, XM_011519857.1, XM_01		NP_006551.1, NP_001020767.1, NP_001166110.1, NP_001166111.1, NP_941989.1
[truncated: 8,634 more rows]
